# Supplementary material for: Adapting research ethics for global health crises: a systematic analysis of COVID-19 pandemic research guidelines and reflections on their post-pandemic implications
Source: BMC Med Ethics. 2026 Jan 10;27:18. doi: 10.1186/s12910-025-01371-6 (PMC12882123; doi:10.1186/s12910-025-01371-6)
Supplement: Supplementary file 1 — Supplementary Material 1. [file 12910_2025_1371_MOESM1_ESM.xlsx]

## Sheet: Lapas1
REGULATORY GUIDELINES
Title of Document	Year	Adopted Institution	Country/Region	Length (pages)	Target Groups
Guidance on Clinical Trials for Institutions, HRECs, Researchers and Sponsors	2020	Australian Clinical Trials Project Reference Group (CTPRG)	Australia	15	Clinical trial institutions, ethics review committees, researchers, sponsors
SAHPRA Policy on Conduct of Clinical Trials of Health Products During COVID-19	2020	South African Health Products Regulatory Authority (SAHPRA)	South Africa	10	Sponsors, clinical research organizations, investigators, trial participants
KEMRI SERU Guidelines for the Conduct of Research During the COVID-19 Pandemic	2020	Kenya Medical Research Institute (KEMRI)	Kenya	43	Health researchers, research ethics committees, policymakers
National Guidelines for Conduct of Research During COVID-19 Pandemic	2020	Uganda National Council for Science and Technology (UNCST)	Uganda	21	Government agencies, research institutions, ethics committees
Guidelines for the Conduct of Clinical Trials During Public Health Emergencies	2022	Pharmacy and Poisons Board, Kenya	Kenya	18	Clinical trial sponsors, investigators, regulatory agencies
Guidance on the Conduct of Clinical Trials in Relation to the COVID-19 Situation	2022	Health Sciences Authority, Singapore	Singapore	20	Clinical trial sponsors, investigators, regulatory bodies
OHRP Guidance on Coronavirus and Human Research Protections	2020	Office for Human Research Protections (OHRP), USA	USA	12	Human research institutions, researchers, ethics boards
Conduct of Clinical Trials of Medical Products During the COVID-19 Public Health Emergency	2021	U.S. Food and Drug Administration (FDA)	USA	25	Industry, investigators, institutional review boards
Guidance for NIH-funded Clinical Trials and Human Subjects Studies Affected by COVID-19	2020	National Institutes of Health (NIH), USA	USA	16	NIH-funded researchers, institutions, ethics committees
Management of Clinical Trials During the COVID-19 Pandemic	2023	Health Canada	Canada	19	Clinical trial sponsors, ethics committees, policymakers
Conducting a COVID-19 Drug and Vaccine Clinical Trial in Canada	2022	Health Canada	Canada	12	Clinical trial sponsors, regulatory bodies, researchers
Strategic Crisis Management in the European Union	2022	Science Advice for Policy by European Academies (SAPEA)	European Union	32	EU policymakers, crisis management experts, emergency response teams
Points to Consider on Implications of COVID-19 on Ongoing Clinical Trials	2020	European Medicines Agency (EMA)	European Union	10	Clinical trial sponsors, investigators, ethics committees
Guidance on the Management of Clinical Trials During the COVID-19 Pandemic	2022	European Medicines Agency (EMA)	European Union	20	Regulatory agencies, researchers, sponsors
Addendum to National Guidance on the Management of Clinical Trials During COVID-19	2020	Federal Agency for Medicines and Health Products (Belgium)	Belgium	15	Clinical investigators, ethics review committees, trial sponsors
Guidance on the Management of Clinical Investigations During the COVID-19 Pandemic	2020	Federal Agency for Medicines and Health Products (Belgium)	Belgium	14	Medical researchers, ethics committees, policymakers
Recommendations for Managing Clinical Trials During the COVID-19 Pandemic in Bulgaria	2020	Bulgarian Drug Agency	Bulgaria	11	Clinical trial sponsors, regulatory agencies, research institutions
Extraordinary Measures for Clinical Trials Due to COVID-19 in Denmark	2021	Danish Medicines Agency	Denmark	13	Clinical researchers, regulatory authorities, ethics committees
COVID-19 Clinical Trials Information – NAMMDR, Romania	2020	National Agency for Medicines and Medical Devices (NAMMDR), Romania	Romania	10	Clinical research sponsors, investigators, ethics committees
Guidance on the Management of Clinical Trials in Switzerland During COVID-19	2020	Swissmedic and swissethics	Switzerland	16	Swiss clinical researchers, ethics committees, regulatory agencies
Guidance on Clinical Trial Management During the COVID-19 Pandemic	2020	State Agency of Medicines, Estonia	Estonia	15	Clinical trial sponsors, investigators, ethics committees
Clinical Trials During the Coronavirus Epidemic (COVID-19)	2020	Finnish Medicines Agency (Fimea)	Finland	10	Researchers, clinical trial sponsors, regulatory authorities
COVID-19 Ongoing Clinical Trials – FAQ	2020	French National Agency for Medicines and Health Products Safety (ANSM)	France	14	Clinical researchers, investigators, sponsors
Information on the Continuity of Clinical Trials Under COVID-19	2020	Hungarian National Institute of Pharmacy and Nutrition (OGYÉI)	Hungary	12	Clinical trial sponsors, ethics committees, regulatory agencies
Clinical Trials Management in Italy During the COVID-19 Emergency	2020	Italian Medicines Agency (AIFA)	Italy	18	Investigators, research institutions, regulatory bodies
Potential Changes in the Conduct of Clinical Trials in Relation to COVID-19	2020	State Agency of Medicines, Latvia	Latvia	10	Trial sponsors, ethics committees, public health policymakers
Guidance on Clinical Trials During COVID-19 – Malta Medicines Authority	2020	Malta Medicines Authority	Malta	9	Clinical trial sponsors, medical researchers, ethics boards
Exceptional Measures Applicable to Clinical Trials to Manage COVID-19 Issues	2020	Spanish Agency of Medicines and Medical Devices (AEMPS)	Spain	17	Investigators, regulatory agencies, trial sponsors
Recommendations for the Conduct of Clinical Research at the Time of Restrictive Measures	2021	Central Committee on Research Involving Human Subjects (CCMO), Netherlands	Netherlands	13	Clinical researchers, sponsors, healthcare professionals
Management of Clinical Trials in Relation to COVID-19 – Norway	2020	Norwegian Medicines Agency (NoMA)	Norway	12	Clinical trial sponsors, regulators, trial investigators
Opinion of SÚKL on Ongoing Clinical Trials in Light of COVID-19	2022	State Institute for Drug Control (SÚKL), Czech Republic	Czech Republic	10	Clinical trial sponsors, ethics committees, regulatory agencies
Extraordinary Measures for Clinical Trials Due to COVID-19	2020	State Institute for Drug Control, Slovakia	Slovakia	12	Investigators, sponsors, healthcare professionals, ethics boards
Guidance on Minimizing Disruptions to Clinical Trials	2020	Medicines and Healthcare Products Regulatory Agency (MHRA), UK	UK	14	Researchers, sponsors, clinical trial coordinators, ethics committees
MHRA Regulatory Flexibilities Resulting from COVID-19	2020	Medicines and Healthcare Products Regulatory Agency (MHRA), UK	UK	16	Regulatory bodies, pharmaceutical industry, ethics review boards
Making Changes to a Research Study to Manage COVID-19 Impact	2021	Health Research Authority (HRA), UK	UK	13	Clinical trial sponsors, ethics oversight bodies, investigators
Managing Clinical Trials During Coronavirus (COVID-19)	2021	Medicines and Healthcare Products Regulatory Agency (MHRA), UK	UK	15	Researchers, regulatory authorities, medical professionals
Good Clinical Practice During the COVID-19 Pandemic (Poland)	2021	Office for Medicinal Products, Medical Devices, and Biocidal Products (URPL), Poland	Poland	18	Clinical trial sponsors, ethics committees, research institutions
Clinical Studies and COVID-19	2020	Austrian Federal Office for Safety in Health Care (BASG)	Austria	8	Clinical researchers, ethics committees, regulatory bodies
Considerations for Regulatory Oversight of Clinical Trials in the COVID-19 Pandemic	2020	Pan American Health Organization (PAHO)	Americas	10	National regulatory authorities, research ethics committees
				15.6757
ETHICS GUIDELINES
Decision-making for pandemics: an ethics framework	2021	National Health and Medical Research Council (NHMRC)	Australia	28	Government officials, public health experts, health administrators; community leaders
Catalyzing Ethical Research in Emergencies: Ethics guidance, lessons learned from the COVID-19 pandemic, and pending agenda	2022	Pan American Health Organization (PAHO)	Americas (PAHO region)	60	Health authorities, researchers, and research ethics committees (RECs) in Latin America and the Caribbean
SARS-CoV-2 (COVID-19) – Guidance for Managing Ethical Issues	2020	South African Medical Association (SAMA)	South Africa	17	Doctors (medical practitioners), government and society, in general
Ethical Guidelines for Public Health Emergencies in the Response to COVID-19 Pandemic in Kenya	2020	National Commission for Science, Technology and Innovation (NACOSTI)	Kenya	31	State agencies involved in public health emergency response, health care workers, lawyers, scientists, researchers, research ethics committees and policy makers
Ethics guidance on issues raised by the novel coronavirus disease (COVID-19) pandemic	2020	Pan American Health Organization (PAHO)	Americas	8	Public health authorities and policymakers managing the COVID-19 response
COVID-19 Crisis-Level Hospital Care: Ethical Guidelines (Version 1)	2020	University of the Philippines–Manila (UP Manila)	Philippines	16	Healthcare institutions and professionals (e.g. hospital physicians, triage teams) managing critical care resource shortages in the COVID-19 crisis.
National Comprehensive COVID-19 Management Handbook – Section X: Ethical Issues	2020	Federal Ministry of Health (FMOH)	Ethiopia	156	Policy makers and health professionals at all levels
COVID-19 Pandemic: Guidelines for Ethical Healthcare Decision-Making in Pakistan	2020	Centre of Biomedical Ethics and Culture	Pakistan	8	Health care institutions and professionals
Guidance for Ethics Oversight of COVID-19 Research in Response to Emerging Evidence	2020	Pan American Health Organization (PAHO)	Americas	7	Research Ethics Committees (RECs) and investigators overseeing COVID-19 studies
Ethics Guidelines for Crisis Standards of Care in Public Health Emergencies	2020	Florida Bioethics Network (FBN)	United States (Florida)	21	Health care systems, institutions, and practitioners implementing crisis standards
Ethical Framework for Decision-Making in a Pandemic	2020	Department of Health (Government of Ireland)	Ireland	18	Public health officials and healthcare decision-makers during a pandemic
Guidance and Strategies to Streamline Ethics Review	2020	Pan American Health Organization (PAHO)	Americas	7	Health authorities, ethics review committees
COVID-19: Public Health, Individual Freedom, Social Solidarity	2020	Italian Committee for Bioethics	Italy	22	Public health policymakers, citizens
How Can Research Transparency Be Promoted? Actions for National Health Authorities	2020	Pan American Health Organization (PAHO)	Americas	6	National health authorities
Public Health Emergency Situation Due to the COVID-19 Pandemic: Relevant Ethical Aspects	2020	National Council of Ethics for the Life Sciences	Portugal	10	Government, public health officials
Ethical Standards for Research During Public Health Emergencies	2020	World Health Organization (WHO)	Global	4	Researchers, review bodies, funders
Public Health Ethics and COVID-19	2020	Kompetenznetz Public Health Covid-19	Germany	8	Policy makers, public health authorities
Guidance for Research Ethics Committees for Rapid Review of Research	2020	World Health Organization (WHO)	Global	5	Research ethics committees
Ethical Considerations in Responding to the COVID-19 Pandemic	2020	Nuffield Council on Bioethics	United Kingdom	12	Government, healthcare decision-makers
Emergency Use Designation of COVID-19 Candidate Vaccines: Ethical Considerations	2020	World Health Organization (WHO)	Global	8	Vaccine researchers, regulatory bodies
Fair and Equitable Access to COVID-19 Treatments and Vaccines	2020	Nuffield Council on Bioethics	United Kingdom	11	Policy makers, regulatory bodies, industry, and research institutions
COVID-19 Vaccine Trial Designs in the Context of Authorized Vaccines	2021	World Health Organization (WHO)	Global	6	Vaccine researchers, regulatory bodies, ethics committees
Statement on Human Rights Considerations Relevant to the COVID-19 Pandemic	2020	Council of Europe Committee on Bioethics (DH-BIO)	Council of Europe	5	Governments, policymakers, ethics committees
Ethical Framework for WHO’s Work in the ACT-Accelerator	2020	World Health Organization (WHO)	Global	7	WHO agencies, global public health leaders
Key Criteria for the Ethical Acceptability of COVID-19 Human Challenge Studies	2020	World Health Organization (WHO)	Global	8	Scientists, ethics committees, funders, regulators
Ethical Considerations from a Global Perspective	2020	UNESCO International Bioethics Committee	Global	9	Governments, international bioethics bodies
WHO Guidance on the Ethical Conduct of Controlled Human Infection Studies	2021	World Health Organization (WHO)	Global	12	Researchers, review boards, public health officials
ENRIO Statement: Research Integrity During a Pandemic	2020	European Network of Research Integrity Offices (ENRIO)	Europe	4	Researchers, policymakers, academic institutions
Bioethics in the Face of the COVID-19 Pandemic	2020	National Bioethics Commission of Mexico	Mexico	7	Healthcare providers, public health policymakers
Why Open Science is Critical to Combatting COVID-19	2020	Organisation for Economic Co-operation and Development (OECD)	Global	10	Researchers, policymakers, open science advocates
Guidelines on the Processing of Health Data for Scientific Research in the Context of COVID-19	2020	European Data Protection Board (EDPB)	Europe	13	Researchers, data protection officers, ethics committees
Position of EUREC on the Responsibility of Research Ethics Committees During COVID-19	2020	European Network of Research Ethics Committees (EUREC)	Europe	7	Research ethics committees, policymakers
Biomedical Research for Novel Therapeutic Treatments Within the COVID-19 Pandemic	2020	Italian Committee for Bioethics	Italy	10	Biomedical researchers, clinical trial designers, ethics committees
Vaccines and COVID-19: Ethical Aspects on Research, Cost, and Distribution	2020	Italian Committee for Bioethics	Italy	14	Vaccine researchers, global policymakers, public health agencies
Research Ethics During the COVID-19 Pandemic: Observational and Epidemiological Studies	2020	Istituto Superiore di Sanità (ISS), Italy	Italy	17	Epidemiologists, public health researchers, research ethics committees
Recommended Checklist for Research Communities During COVID-19	2020	UK Research Integrity Office (UKRIO)	United Kingdom	9	Research communities, academic institutions, policymakers
Research Ethics Practices During COVID-19	2020	International Development Research Centre (IDRC), Canada	Canada	12	Research institutions, funding bodies, ethics review committees
ICMR Guidance on COVID-19 Research Ethics	2020	Indian Council of Medical Research (ICMR)	India	11	Researchers, ethics committees, health institutions
RDA COVID-19 Recommendations and Guidelines on Data Sharing	2020	Research Data Alliance (RDA)	Global	30	Researchers, policymakers, data-sharing organizations
RMIT University Guidance Note on COVID-19 and Research Integrity	2020	RMIT University	Australia	12	Researchers, university staff, academic institutions
Research Funder Principles for Epidemics	2020	UK Collaborative on Development Research (UKCDR) & GloPID-R	United Kingdom	15	Research funders, global policymakers, governments
Ensuring that COVID-19 Research is Inclusive: Guidance from NIHR	2020	National Institute for Health Research (NIHR), UK	United Kingdom	20	Clinical researchers, ethics committees, health policymakers
				16.6905
