# Supplementary material for: Adapting research ethics for global health crises: a systematic analysis of COVID-19 pandemic research guidelines and reflections on their post-pandemic implications
Source: BMC Med Ethics. 2026 Jan 10;27:18. doi: 10.1186/s12910-025-01371-6 (PMC12882123; doi:10.1186/s12910-025-01371-6)
Supplement: Supplementary file 3 — Supplementary Material 3. [file 12910_2025_1371_MOESM3_ESM.xlsx]

## Sheet: Project Information
2025-07-25
Pandemic codes_for article.mx24
Document groups:	1
Document sets	0
Text documents	1
PDF documents	80
Image documents	0
Table documents	0
Codes:	224
Coded segments:	1409
Code sets	0
Memos:	0
Document memos	0
In-document memos	0
Code memos	0
Document Variables	0
Code Variables	0
Internals links	1

## Sheet: Document System
Document System			#
Documents			1409
	COVID-19 RESEARCH GUIDELINES		1409
		1_PAHOHSSBIOCOVID19220019_eng	111
		2_PAHO on ethical issues_2020_eng	39
		3_PAHO_Guidance for ethics oversight of COVID-19 research	16
		4_PAHO_Guidance and strategies to streamline ethics review	32
		5_PAHO_How Research Transparency Be Promoted_ Actions for Nat	5
		6_WHO-Ethical standards for research during public health emerg	27
		7_WHO_rapid review	17
		8_WHO-2019-nCoV-Policy_Brief-EUD_placebo-controlled_vaccine_tr	9
		9_WHO-2019-nCoV-ACT-Accelerator-Ethical-framework-2021.1-eng	5
		10_WHO_Key criteria for the ethical acceptability of COVID-19	15
		11_WHO-2019-nCoV-Policy-brief-Vaccine-trial-design-2021.1-eng (4)	12
		12_WHO guidance on the ethical conduct of controlled human inf	0
		13_ENRIO-Statement-16-April-2020	7
		14_Position_EUREC_COVID_19	13
		15_Italy_biomedical-research-for-novel-therapeutic-treatments-within- (1)	40
		16_Italy__vaccines-and-covid-19-ethical-aspects-on-research-cos	10
		17_Italy_Rapporto ISS COVID-19 n. 47 EN	55
		18_UKRIO-Recommended-Checklist-for-Research-Communities-During-	36
		19_Canada_Research ethics practices during COVID-19 _ IDRC	33
		20_Asia_Indian CMR_Guidance_COVID19_06_05_2020	43
		21_Australian ctprg-statement-clinical-trials-covid_2020	38
		22_Africa_SAHPRA-Communication_COVID_19-Final-25032020	18
		23_Africa_KEMRI-SERU_GUIDELINES-FOR-THE-CONDUCT-OF-RESEARCH-DURING-THE	6
		24_Africa_Uganda covid national guidelines_2020	48
		25_Africa_023_HPT_PDS_CT_GUD_Guidelines_Conduct_Clinical-_Trials_During_Public_Health_Emergencies	24
		26_Asia_Singapore_hsa_ctb_covid-19_guidance_for_clinical_trials_26aug2022	23
		27_US_OHRP Guidance on Coronavirus _ HHS.gov _ HHS.gov	5
		28_US_Conduct-of-Clincial-Trial-During-COVID 19	34
		29_US__NIH_ Guidance for NIH-funded Clinical Trials and Human Subje	6
		30_Canada_ Management of Clinical Trials during the COVID-19 pa	14
		31_Canada_Conducting a COVID-19 drug and vaccine clinical trial	1
		32_PAHOHSSMTCOVID-19200022_eng	35
		33_OECD_data sharing	17
		34_edpb_guidelines_202003_healthdatascientificresearchcovid19_	11
		35_EMA_points-consider-implications-coronavirus-disease-covid-1	3
		36_EMA_guidanceclinicaltrials_covid19_en_1	15
		37_Austria_Clinical studies and COVID-19 - BASG_2020	1
		38_BE_addendum to_national_guidance_corona_20200429c	24
		39_BE_guidance_during_covid19_pandemic_for_ci	17
		40_BulgariaRecommendations to the Sponsors for managing of Clin	9
		41_Denmark_Extraordinary measures for clinical trials due to CO	16
		42_Romania_COVID-19 Clinical Trials Information – NAMMDR_2020	2
		43_swiss_guidance_covid-19_v2.4_17.12.2020	14
		44_Estonia_guidance_on_clinical_trial_management_during_covid19	8
		45_Finland_Clinical trials during the coronavirus epidemic (COV	3
		46_France_covid-19-english-mai2020-archived	12
		47_HU_Országos Gyógyszerészeti és Élelmezés-egészségügyi Intéze	13
		48_Italy_Comunicazione_gestione_studi_clinici_in_emergenza_COVI	16
		49_Latvia_Potential changes in the conduct of clinical trials i	7
		50_Malta_Medicines Authority_2020	1
		51_Spain_2020-ensayos-clinicos-COVID-19	9
		52_NL_Recommendations+for+the+conduct+of+clinical+research+at+t	11
		53_Norway_Amendments due to COVID-19 - Legemiddelverket	23
		54_Opinion of SÚKL - August 5th. 2022	6
		55_Slovakia_Extraordinary_measures_for_clinical_trials_due_to_C	10
		56_UK_Guidance on minimising disruptions to the conduct and int	12
		57_UK_MHRA regulatory flexibilities resulting from coronavirus	9
		58_UK_NHS_HRA_Making changes to a research study to manage the	20
		59_UK_Managing clinical trials during Coronavirus (COVID-19) - GOV	22
		60_SAMA_Guidance for Managing Ethical Issues_2020	5
		61_Philipines_covid-ethics-v1 guidelines	7
		62_US_csc-fbn-6 - Copy	1
		63_PK_COVID-19 Pandemic_ Guidelines for Ethical Healthcare	5
		64_Australia NHMRC - Ethics Framework for Pandemics_2020	6
		65_Africa_Kenya_Ethical Guidelines for Public Health Emergencies in The Response To Covid-19 Pandemic	12
		66_Africa_Ethiopia_National-Comprehensive-COVID19-Management-Handbook	4
		67_Ireland_ethical framework for decission making in pandemic_2	17
		68_Italy_covid-19-health-freedom-solidarity_2020	9
		69_Portugal_CNECV Covid 19 EN_2020	3
		70_Germany_Public Health Ethics and Covid-19 _2020	14
		71_UK_nuffieldbioethics.org_publications_ethical-considerat	12
		72_UK_Nuffield_Fair and equitable access to COVID-19 treatments	32
		73_COE_DH_BIO Statement on Human Rights	4
		74_SAPEA_crisis-management-report	31
		75_UNESCO_Ethical Considerations from a Global Perspective_2020	10
		76_Mexico_BIOETHICS_IN_THE_FACE_OF_THE_COVID-19_PANDEMIC_2020	1
		77_RDA COVID-19 Recommendations&Guidelines on Data Sharing F	76
		78_RMIT university Guidance Note on COVID-19 & RI	18
		79_UK_Research-Funder-Principles-for-Epidemics	6
		80_UK_NIHR_Ensuring that COVID-19 Research is Inclusive_ Guidan	14
		81_Poland_GCP during COVID_19_English_11JAN2021	34

## Sheet: Code System
Code System					Frequency
Code System					1409
	1. RESEARCH PRIORITIZATION				0
		Research should never impede emergency response efforts			0
			Overwhelmed health systems		15
			Using same infrastructure for research & health care		8
			Researchers, CA & REC members involved in emergency response		7
			Prioritising Covid research		33
			Distinguishing public health activities from research		7
			Research should not impede health care		3
			Should not compromise public health response		4
		Research is a key aspect of response			4
			Accelerating research		7
			Serious clinical conditions, absence of care&urgency		2
			Rapid spread of SARS-CoV-2		1
			Need for rapid scientific data		27
			Balancing agility and safety		5
		Exclusion of non-COVID-19 research problems			6
		Disrupted ongoing clinical trials			23
		Prioritisation mechanisms			19
			Examples of prioritized research or lists		2
			Criteria		9
	2. RESEARCH GOVERNANCE AND OVERSIGHT				0
		Community considerations			2
		Lack of clear guidelines			0
			Values and principles based framework		9
			Creating SOPs and trainning		4
			Changes in legal requirements		3
			Absence of specific regulations		4
			Harmonised guidance vs domestic requirements		18
			No general advices, ad hoc decisions		1
		REC REVIEW			0
			Clear definition when REC review is required		5
			Maintain independency		2
			Ethical issues related to reviewing protocol		0
				promoting ethical values&guaranteeing methodological solidity	2
				Social value	4
				Scientific validity	6
				Qualification & adequacy of study sites	1
				Selection and recruitment of participants	1
				Disclosure of conflict of interest	2
				Payment for participation	1
				Plans for medical management and compensation	1
				Review of informed consent process	2
				promote data sharing	2
			consider role of RECs in use of unproven interventions		5
			Strengthen capacities in research ethics		3
		Upholding ethics standards			4
			Involve ethicists in the development of research protocols		1
			Ethical standards followed with additional precautions		10
			Importance of ethical dimension in public health research		4
		Modifications:			0
			Modified composition and procedures		2
				Accelerated review	18
				Increasing number of members with relevant expertise	1
				Recruitment of independent consultants or ad hoc committee	9
				Strengthen capacities	10
				Communication and coordination	19
				Electronic documentation	25
				Flexibility in requirements	36
				Expedited review, unscheduled meetings	6
				Virtual meetings and tools of communication	21
				Reduced quarums	6
				Deferred approval | staggered decision-making	3
				Tight deadlines	7
				Centralisation to avoid repetitive reviews	11
				Define strategy for organizing ethics oversite in advance	1
			Rapid review		16
	3. INCLUSION OF VULNERABLE POPULATIONS				0
		Heightened vulnerability due to acute condition, need for intervention			15
		Equity | Fair participant selection | Justice			26
		Post trial benefit sharing			6
		Public involvement plans			1
	4. BALANCING RISKS AND BENEFITS				0
		Complience with data protection regulations			3
		Favourable risk benefit ratio			22
		Adaptive trial designs > Consider alternative models for conducting CTs			16
		Ensure compensation (for participants & researchers, RECs)			11
		Conducting rigorous studies, ensuring RE & RI standards			26
		Balancing interests of individual participants over society			13
		Sensitive approaches to requirements (not too rigid)			11
		Unanticipated costs			2
		Accountability			1
		Safety of study participants and researchers			30
			Infection control measures: screening, disinfection, PPE		15
			Issues related to isolation and quarantine		1
				stress triggered by pandemic anxiety and confinement	1
				worsening economic situations	1
				disadvantaged population groups disproportionately burdened	2
				intra-familial violence	1
				need to change face-to-face interviews and laboratory work	1
				limited access to communities	1
				limited access to health care facilities	3
				vulnerability due to social distancing	4
				interruptions to supply chains	3
				challenges in conducting on site monitoring visits by sponsors	4
				reporting test positive cases to public authorities	4
		FOLLOW UP STUDIES RIGOROUSLY > Continuous risk-benefit assessments			4
			Closing the study		2
			Notify competent authorities and RECs		30
			thorough risk assessment		20
			submit substantial changes to REC		14
			pre-approve certain categories of amendments		1
			consider how statistical analysis plans will be impacted		2
			document protocol deviations and safety issues		39
			modify delivery of IMPs to the patient		35
			modify collection of efficacy endpoints		4
			transfer patients to other/new trial sites if needed		12
			prioritize visits, remote visits		23
			establish biosafety committee		1
			establish independent DMC		1
			ensure continuation in alternative forms		16
			consider suspending inclusion		5
			more frequent central monitoring		32
			establish oversight plan with periodic reports		2
	5. MODIFICATIONS TO INFORMED CONSENT PROCESSES				0
		Challenging consent processes			3
		INFORMED CONSENT MODIFICATIONS			0
			Remote consent		3
			Justified and documented		2
			Fully aware of the potential risks, benefits, and purposes of the research		8
			provide adequate, comprehensive info about research&infection		9
			e-consent		9
			oral consent in the presence of witness		5
			deffered consent		3
			modification of IC processes		22
			waiver of consent		5
			continuous monitoring and patient information		21
			Fair and voluntary participation		2
			participants opportunity to withdraw		2
			Addressing misconseption		3
			Info on data sharing		2
	6. DATA SHARING AND TRANSPARENCY				0
		Biosafety of samples			1
		Context of widespread misinformation and skepticism about COVID-19 research			1
		Use of Big Data (large aggregations of data)			5
		Rapid sharing (disemination)			2
			Integrity in rapid research data management		6
			Duty to share results		6
			Incentives to promote data sharing		6
		Accountability in data sharing			0
			Ensurig data & samples are shared ethically fairly&responsibly		1
				in accordance with terms they were provided	2
				transfer across borders	5
				use of samples collected for other purposes for research	1
			a fair return for research contributions		1
				inclusion in decision making	1
				provide reliable information	3
				Individual information and incidental findings	5
				Share results rapidly to guide decision-making	2
				individuals and communities are treated fairly	4
				avoid poor & fraudulent practices	1
				communicate responsibly	4
				Promote open Science	6
				Invest in IT	3
				Use trusted resources for data	4
				Remote collaboration, supervision and graduate research	3
				Preliminary results published without any review	1
		Responsibly, with clear mechanisms for correcting errors			3
			create and use a Research Data Management Plan		4
			refer to FAIR sharing		10
			create and use Publication and authorship plan		2
			get prepared to engage with media and the public		1
			manage conflicts of interest		3
			consider patenting and commercialisation issues		5
			use preprint services & products		4
			peer reviewed publications made immediately open access		1
			research results and protocols immediately shared		3
		governance mechanisms for storage and future use			0
			harmonize standards		5
			academic freedom		1
			adopt transparent data-sharing agreements		4
			monitoring storage of data		2
			RECs approval of research protocols that plan to use stored sa		2
			Accuracy and quality control		6
		Privacy & Confidentiality			16
			Data subject rights		3
			separate consent		5
			broad consent to collect data and samples		7
			informed opt-out and waiving		3
			consent for using samples from minors		1
			participants opportunity to modify their data		1
		STRENGTHEN TRANSPARENCY			0
			keep and share records of studies that are not approved		3
			registration		4
			share preliminary results		2
			verify and check accuracy of the results		4
			disseminate scientific research in the media		3
			disseminate information through pre-print mechanisms		3
			prompt publication of results in open access journals		5
			Editorial committees of journals should speed up reviews		1
			Advance further research by sharing protocols and other tools		1
	7. COLLABORATION AND PREPAREDNESS				0
		building platforms for collaboration			5
		Avoid redundant studies			4
		Promote interdisciplinary multinational research			34
		Equitable partnership			2
		Solidarity			14
		PREPAREDNESS			0
			establishment of communication mechanisms		6
			choosing strategy and formalizing through legal acts		3
			development of contingency plans		2
			develop generic protocols		4
			allocate resources		3
			entrust authorities, establishing priorities&expert networks		6
			establish processes for public involvement		2
	8. PUBLIC ENGANEMENT AND COMMUNICATION				1
		PUBLIC ENGAGEMENT			0
			community engagement		29
			include public engagement plan as part of protocol		3
			develop community engagement networks		1
			establish secure bidirectional communication channels		4
			consultation and communication of decisions		1
			share results and benefits		9
		COMMUNICATION			0
			Communication with research team		10
			ensure cultural sensitivity aligned with the needs and values of local communities		1
			respect for participants and communities		4
			avoid stigmatization or discrimination		1
			conflicts of interest		2
			provide general epidemiological information		1
			communicate info about going CT		5
			facilitate comprehension		4
			recognize uncertainty		4
			ensure acceptability in response to emerging evidence		2
			transparency, not only to the scientific community but also to the broader public		14

## Sheet: Coded Segments
Color	Document name	Code	Weight score	Segment	Created by	Created	Comment	Document group	Area	Coverage %	Beginning	End
●	77_RDA COVID-19 Recommendations&Guidelines on Data Sharing F	7. COLLABORATION AND PREPAREDNESS > Solidarity	1	1. Access to research and research outcomes should be shared with all where possible and in particular, thinking of vulnerable groups and the general focus on solidarity, encouraging the engagement and trust of all participants including vulnerable groups. 2.	VL	2023-06-17 23:41:34		COVID-19 RESEARCH GUIDELINES	262	0.0599101	69	69
●	1_PAHOHSSBIOCOVID19220019_eng	1. RESEARCH PRIORITIZATION > Research is a key aspect of response > Need for rapid scientific data	0	. Indeed, the pandemic has made it clear that research is an essential component of preparedness and response to health emergencies. For this reason, it is urgent to catalyze research capable of producing safe and effective interventions for COVID-19 and to generate the knowledge needed to respond to the emergency.	VL	2023-06-18 08:56:00		COVID-19 RESEARCH GUIDELINES	320	0.189963	8	8
●	1_PAHOHSSBIOCOVID19220019_eng	7. COLLABORATION AND PREPAREDNESS > Avoid redundant studies	0	Consequently, research was conducted very quickly. Less than six months after the pandemic was declared, 285 of the 5213 entries registered in the WHO International Clinical Trial Registry Platform (ICTRP) pertained to Latin America and the Caribbean, and 202 were described as interventional studies.	VL	2023-06-18 14:40:38		COVID-19 RESEARCH GUIDELINES	304	0.180465	14	14
●	1_PAHOHSSBIOCOVID19220019_eng	7. COLLABORATION AND PREPAREDNESS > Avoid redundant studies	0	By conducting a high number of studies and, specifically, clinical trials, the Region has responded ​​rapidly to the COVID-19 pandemic, which is highly positive (22, 23). However, the trend towards ​​small, repetitive trials, and studies that are not designed to produce meaningful conclusions about the ​​safety and efficacy of the interventions is still a major challenge (21). It is thus urgent t…	VL	2023-06-18 14:42:57		COVID-19 RESEARCH GUIDELINES	640	0.379926	16	16
●	1_PAHOHSSBIOCOVID19220019_eng	2. RESEARCH GOVERNANCE AND OVERSIGHT > REC REVIEW > Strengthen capacities in research ethics	0	This entails strengthening local research capacities	VL	2023-06-18 14:49:43		COVID-19 RESEARCH GUIDELINES	52	0.030869	16	16
●	1_PAHOHSSBIOCOVID19220019_eng	5. MODIFICATIONS TO INFORMED CONSENT PROCESSES > INFORMED CONSENT MODIFICATIONS > e-consent	0	. The COVID-19 pandemic has highlighted the need to rethink classic informed consent processes and to adopt alternative ones (e.g., virtual, electronic, or audiovisual systems) that adjust to the constraints of the emergency without compromising the guarantee of voluntary participation in research (Table 3).	VL	2023-06-18 14:56:13		COVID-19 RESEARCH GUIDELINES	312	0.185214	16	16
●	1_PAHOHSSBIOCOVID19220019_eng	5. MODIFICATIONS TO INFORMED CONSENT PROCESSES > INFORMED CONSENT MODIFICATIONS > modification of IC processes	0	Table 3. Examples of countries that adopted alternative informed consent processes for participation in research during the COVID-19 pandemic Argentina Established that customary mechanisms for obtaining consent may not be adequate and allowed the adoption of alternative processes, which must be justified and registered in the medical record (Resolution No. 908/2020, Ethical and operational guide…	VL	2023-06-18 14:57:32		COVID-19 RESEARCH GUIDELINES	1055	0.626284	16	16
●	1_PAHOHSSBIOCOVID19220019_eng	2. RESEARCH GOVERNANCE AND OVERSIGHT > Modifications: > Modified composition and procedures > Strengthen capacities	0	Other challenges pertain to the fragility of research ethics systems and the continuing need to strengthen research ethics capacities, particularly in topics that are prominent in health emergencies, such as human challenge trials for which, during the pandemic, WHO produced general ethics guidance (24) and guidance specific to COVID-19 (25).	VL	2023-06-18 15:02:12		COVID-19 RESEARCH GUIDELINES	347	0.205991	16	16
●	1_PAHOHSSBIOCOVID19220019_eng	8. PUBLIC ENGANEMENT AND COMMUNICATION > PUBLIC ENGAGEMENT > community engagement	0	This has been particularly problematic during the COVID-19 pandemic: the proliferation of false information that has circulated online and on social media has undermined trust and added the task of correcting this information with truthful data that is easy for the general public to understand	VL	2023-06-18 15:14:41		COVID-19 RESEARCH GUIDELINES	297	0.176309	16	16
●	1_PAHOHSSBIOCOVID19220019_eng	8. PUBLIC ENGANEMENT AND COMMUNICATION > PUBLIC ENGAGEMENT > community engagement	0	Systematic and proactive action is necessary to ensure transparency of information regarding research studies and their progress. Yet trust in research also requires appropriate engagement of the communities that hosted the studies along with fair treatment of them and research participants. Moreover, even before research begins, the community should be engaged to ensure that the study is respons…	VL	2023-06-18 15:20:32		COVID-19 RESEARCH GUIDELINES	1020	0.605507	18	18
●	1_PAHOHSSBIOCOVID19220019_eng	6. DATA SHARING AND TRANSPARENCY > STRENGTHEN TRANSPARENCY > keep and share records of studies that are not approved	0	Keep the records about the studies that RECs have reviewed and not approved and share it, as needed, with other RECs that are asked to review the same protocol. a. Establish mechanisms to periodically gather from RECs the information about the studies that have been reviewed and not approved, and to share it (with the corresponding decision) with other RECs that request it.	VL	2023-06-18 15:31:37		COVID-19 RESEARCH GUIDELINES	380	0.225581	19	19
●	1_PAHOHSSBIOCOVID19220019_eng	6. DATA SHARING AND TRANSPARENCY > STRENGTHEN TRANSPARENCY > disseminate scientific research in the media	0	Establish communication strategies to inform the public, through different channels (social media, web sites, announcements in public spaces, etc.), about the importance of conducting research when responding to emergencies, how research is conducted, and the safeguards to ensure the protection and ethical treatment of participants throughout the study, which include ethics oversight by RECs. For…	VL	2023-06-18 15:32:51		COVID-19 RESEARCH GUIDELINES	651	0.386456	20	20
●	1_PAHOHSSBIOCOVID19220019_eng	8. PUBLIC ENGANEMENT AND COMMUNICATION > PUBLIC ENGAGEMENT > include public engagement plan as part of protocol	0	Include as part of research protocols a public engagement plan, from the planning stages and throughout the study, with an adequate budget to carry it out.	VL	2023-06-18 16:37:43		COVID-19 RESEARCH GUIDELINES	156	0.0926069	20	20
●	1_PAHOHSSBIOCOVID19220019_eng	8. PUBLIC ENGANEMENT AND COMMUNICATION > PUBLIC ENGAGEMENT > establish secure bidirectional communication channels	0	To engage the public, research teams should establish transparent and sustainable bidirectional communication channels between the public (including the potential research participants) and the researchers, and use approaches that are appropriate for emergency settings, such as meetings and forums on virtual platforms and social media.	VL	2023-06-18 16:38:54		COVID-19 RESEARCH GUIDELINES	341	0.202429	20	20
●	1_PAHOHSSBIOCOVID19220019_eng	8. PUBLIC ENGANEMENT AND COMMUNICATION > PUBLIC ENGAGEMENT > share results and benefits	0	The plan should also ensure that research results are shared with research participants using friendly language	VL	2023-06-18 16:40:12		COVID-19 RESEARCH GUIDELINES	112	0.066487	20	20
●	1_PAHOHSSBIOCOVID19220019_eng	6. DATA SHARING AND TRANSPARENCY > Accountability in data sharing > a fair return for research contributions > Share results rapidly to guide decision-making	0	Share research results rapidly in order to guide decision-making (29, 30). Researchers (including those working at government institutions) have the duty to make their research results publicly available without delays. This entails promptly sharing research results with the health authority, including all relevant information, publishing them in open access journals, and adding them to the regis…	VL	2023-06-18 16:41:30		COVID-19 RESEARCH GUIDELINES	608	0.360929	21	21
●	1_PAHOHSSBIOCOVID19220019_eng	6. DATA SHARING AND TRANSPARENCY > STRENGTHEN TRANSPARENCY > prompt publication of results in open access journals	0	. Require the prompt publication of the results of funded research in open access journals.	VL	2023-06-18 16:48:52		COVID-19 RESEARCH GUIDELINES	91	0.0540207	21	21
●	1_PAHOHSSBIOCOVID19220019_eng	2. RESEARCH GOVERNANCE AND OVERSIGHT > Upholding ethics standards > Ethical standards followed with additional precautions	0	Research with human subjects conducted in response to an emergency must adhere to usual ethical standards and take into account additional precautions that may be relevant due to the emergency (1).	VL	2023-06-18 16:57:14		COVID-19 RESEARCH GUIDELINES	198	0.11754	22	22
●	1_PAHOHSSBIOCOVID19220019_eng	2. RESEARCH GOVERNANCE AND OVERSIGHT > Modifications: > Rapid review	0	In order to be able to rapidly conduct ethical research that is urgent in health emergencies, RECs should conduct accelerated ethics reviews without compromising their rigor. It is therefore necessary to adapt and seek alternatives to ordinary processes of ethics oversight, which include the review and monitoring of research (box 5). Box 5. Ethics oversight conducted by research ethics committees	VL	2023-06-18 16:59:21		COVID-19 RESEARCH GUIDELINES	403	0.239234	22	22
●	1_PAHOHSSBIOCOVID19220019_eng	2. RESEARCH GOVERNANCE AND OVERSIGHT > Modifications: > Modified composition and procedures > Centralisation to avoid repetitive reviews	0	Adapting ethics review and monitoring of RECs to emergency contexts requires, first, avoiding multiple and repetitive review processes by various RECs and, second, ensuring that each ethics review process is agile, rapid, and rigorous. To avoid repetitive review processes, the relevant authorities should define in advance the strategy (or combination of strategies) for organizing the ethics overs…	VL	2023-06-18 17:02:03		COVID-19 RESEARCH GUIDELINES	745	0.442257	22	22
●	1_PAHOHSSBIOCOVID19220019_eng	2. RESEARCH GOVERNANCE AND OVERSIGHT > Modifications: > Modified composition and procedures > Define strategy for organizing ethics oversite in advance	0	The first task of the relevant authorities is to define the organizational strategy for research ethics review and monitoring that best suits their context. To take rapid action at the outset of an emergency, the strategy must be defined in advance and formalized through the corresponding legal instruments, along with the necessary precautions to implement it efficiently and sustainably (e.g., al…	VL	2023-06-18 17:02:59		COVID-19 RESEARCH GUIDELINES	7508	4.457	22	25
●	1_PAHOHSSBIOCOVID19220019_eng	2. RESEARCH GOVERNANCE AND OVERSIGHT > REC REVIEW > consider role of RECs in use of unproven interventions	0	Finally, in health emergencies, the role of RECs in the emergency use of unproven interventions outside of research should be considered (chapter 5). It is important to establish a strategy that also defines which RECs will be responsible for the ethical oversight of the use of unproven interventions.	VL	2023-06-18 17:07:15		COVID-19 RESEARCH GUIDELINES	304	0.180465	25	25
●	1_PAHOHSSBIOCOVID19220019_eng	2. RESEARCH GOVERNANCE AND OVERSIGHT > Modifications: > Modified composition and procedures > Increasing number of members with relevant expertise	0	Composition of a REC in emergency situations. Health professionals with relevant knowledge related to the emergency must be included, and increasing the number of REC members should be considered. Members must be available to rapidly review protocols. To achieve this, it is advisable to identify committee members who can commit to meeting the deadlines and have the relevant knowledge and expertis…	VL	2023-06-18 17:16:04		COVID-19 RESEARCH GUIDELINES	659	0.391205	25	25
●	1_PAHOHSSBIOCOVID19220019_eng	2. RESEARCH GOVERNANCE AND OVERSIGHT > Modifications: > Modified composition and procedures > Recruitment of independent consultants or ad hoc committee	0	Selection and recruitment of independent consultants. It is advisable to identify experts (researchers, health professionals, social scientists, methodologists, ethicists, etc.) on issues related to the emergency response and confirm their availability ahead of time, so the REC can rely on their support for the review of specific studies, as necessary. The REC should identify and adequately manag…	VL	2023-06-18 17:17:00		COVID-19 RESEARCH GUIDELINES	820	0.48678	25	25
●	1_PAHOHSSBIOCOVID19220019_eng	1. RESEARCH PRIORITIZATION > Research should never impede emergency response efforts > Researchers, CA & REC members involved in emergency response	0	It is possible that committee members will not be available to conduct rapid reviews because they are involved with the emergency response or are affected by the disease	VL	2023-06-18 17:22:07		COVID-19 RESEARCH GUIDELINES	170	0.100918	25	25
●	1_PAHOHSSBIOCOVID19220019_eng	1. RESEARCH PRIORITIZATION > Research should never impede emergency response efforts > Using same infrastructure for research & health care	0	Questions arose about whether it was ethically acceptable to conduct research during emergencies	VL	2023-06-18 17:25:27		COVID-19 RESEARCH GUIDELINES	97	0.0575825	10	10
●	1_PAHOHSSBIOCOVID19220019_eng	2. RESEARCH GOVERNANCE AND OVERSIGHT > Modifications: > Modified composition and procedures > Communication and coordination	0	Mechanisms for communication and coordination. Procedures for efficient communication and coordination of activities among RECs and health authorities should be established. Ideally, the activities of RECs and health authorities, such as the National Regulatory Authority (NRA) responsible for authorizing clinical trials, should be conducted simultaneously (31).	VL	2023-06-18 17:29:49		COVID-19 RESEARCH GUIDELINES	366	0.21727	26	26
●	1_PAHOHSSBIOCOVID19220019_eng	2. RESEARCH GOVERNANCE AND OVERSIGHT > Modifications: > Modified composition and procedures > Electronic documentation	0	Communications and submission of electronic documentation. The use of digital tools such as email or text messaging facilitates and streamlines REC’s communications with its members as well as with researchers, authorities, and other agents involved with the studies. These tools are adequate in scenarios in which restrictions of movement could be imposed on the population to manage the emergency,…	VL	2023-06-18 17:31:33		COVID-19 RESEARCH GUIDELINES	1149	0.682085	26	26
●	1_PAHOHSSBIOCOVID19220019_eng	2. RESEARCH GOVERNANCE AND OVERSIGHT > Modifications: > Modified composition and procedures > Flexibility in requirements	0	Flexibility in the requirements for the submission of documents. The review of studies should not be delayed because of formalities (e.g., missing supplementary documents or signatures on documents). RECs should require researchers to address pending issues within a reasonable time frame, while the REC reviews the study.	VL	2023-06-18 17:37:12		COVID-19 RESEARCH GUIDELINES	325	0.192931	26	26
●	1_PAHOHSSBIOCOVID19220019_eng	2. RESEARCH GOVERNANCE AND OVERSIGHT > Modifications: > Modified composition and procedures > Virtual meetings and tools of communication	0	Virtual meetings. Meetings should be conducted virtually, through video or telephone calls, to avoid exposing committee members to the risk of infection and to facilitate meetings given the restrictions on movement that could be imposed in emergencies. Researchers can be asked to join the call or the virtual meeting if it is necessary to ask them questions. It is thus advisable to inform research…	VL	2023-06-18 17:40:04		COVID-19 RESEARCH GUIDELINES	486	0.288506	26	26
●	1_PAHOHSSBIOCOVID19220019_eng	2. RESEARCH GOVERNANCE AND OVERSIGHT > Modifications: > Modified composition and procedures > Deferred approval | staggered decision-making	0	Staggered review and decision-making. It is possible that a majority of committee members will be overwhelmed with duties related to the response to the health emergency or affected by the disease, 20 Catalyzing ethical research in emergencies Ethics guidance, lessons learned from the COVID-19 pandemic, and pending agenda which could complicate their participation in virtual meetings. In this cas…	VL	2023-06-18 17:40:49		COVID-19 RESEARCH GUIDELINES	663	0.393579	26	27
●	1_PAHOHSSBIOCOVID19220019_eng	2. RESEARCH GOVERNANCE AND OVERSIGHT > Modifications: > Modified composition and procedures > Virtual meetings and tools of communication	0	Minutes. All actions and decisions of the committee should be recorded in minutes. These minutes can be prepared and shared through digital tools and approved or signed electronically. Once the emergency is over, minutes can be included in the official REC records.	VL	2023-06-18 17:41:50		COVID-19 RESEARCH GUIDELINES	267	0.1585	27	27
●	1_PAHOHSSBIOCOVID19220019_eng	2. RESEARCH GOVERNANCE AND OVERSIGHT > Modifications: > Modified composition and procedures > Tight deadlines	0	Tight deadlines. Streamlined reviews are justified by the need to respond in a timely manner. It is therefore necessary to set tight deadlines for reviewing protocols, holding meetings, sending communications to researchers, receiving their responses, and issuing REC’s final decisions. While the time it takes for the REC to issue a decision depends on various factors (complexity, level of develop…	VL	2023-06-18 17:42:10		COVID-19 RESEARCH GUIDELINES	1169	0.693958	27	27
●	1_PAHOHSSBIOCOVID19220019_eng	2. RESEARCH GOVERNANCE AND OVERSIGHT > REC REVIEW > consider role of RECs in use of unproven interventions	0	Ethics oversight of the use of unproven interventions outside of research. Procedures should be considered for the oversight of unproven interventions offered outside of research in order to ensure they adhere to the ethics criteria established under the monitored emergency use of unregistered and experimental interventions (MEURI) (chapter 5).	VL	2023-06-18 17:42:49		COVID-19 RESEARCH GUIDELINES	349	0.207178	27	27
●	1_PAHOHSSBIOCOVID19220019_eng	4. BALANCING RISKS AND BENEFITS > FOLLOW UP STUDIES RIGOROUSLY > Continuous risk-benefit assessments > more frequent central monitoring	0	3.2.3. Ethics monitoring As in ordinary circumstances, RECs have the obligation to monitor studies from start to finish, since their ethical acceptability may change as they are being implemented. During health emergencies, research monitoring can be staggered or carried out remotely in order to avoid subjecting committee members to risk, or affecting patient care or the operation of health care …	VL	2023-06-18 17:46:07		COVID-19 RESEARCH GUIDELINES	550	0.326499	27	27
●	1_PAHOHSSBIOCOVID19220019_eng	4. BALANCING RISKS AND BENEFITS > FOLLOW UP STUDIES RIGOROUSLY > Continuous risk-benefit assessments > more frequent central monitoring	0	After conducting a rigorous analysis, RECs should approve research projects that adhere to ethical standards and monitor them until their conclusion, because their ethical acceptability can change. For example, a study can cease to have social value if the question it aims to answer has been answered by another study with high-quality evidence. A study can also cease to have a favorable risk/bene…	VL	2023-06-18 17:47:14		COVID-19 RESEARCH GUIDELINES	1385	0.822183	28	28
●	1_PAHOHSSBIOCOVID19220019_eng	8. PUBLIC ENGANEMENT AND COMMUNICATION > COMMUNICATION > ensure acceptability in response to emerging evidence	0	Research in response to emergencies should be monitored more often than usual because of the great speed at which new scientific evidence is produced in these scenarios.	VL	2023-06-18 17:51:19		COVID-19 RESEARCH GUIDELINES	170	0.100918	28	28
●	1_PAHOHSSBIOCOVID19220019_eng	4. BALANCING RISKS AND BENEFITS > FOLLOW UP STUDIES RIGOROUSLY > Continuous risk-benefit assessments > more frequent central monitoring	0	with the emergence of new scientific evidence that could affect the justification for a study or its conduct as established in the protocol, researchers should evaluate whether to continue, modify, suspend, or cancel the study, and rapidly inform the REC about their proposed course of action. RECs, in turn, should review the protocol, evaluate the measures proposed by researchers to guarantee tha…	VL	2023-06-18 18:02:52		COVID-19 RESEARCH GUIDELINES	489	0.290287	29	29
●	1_PAHOHSSBIOCOVID19220019_eng	8. PUBLIC ENGANEMENT AND COMMUNICATION > PUBLIC ENGAGEMENT > include public engagement plan as part of protocol	0	Just as in ordinary situations, researchers should include in their community engagement plan strategies to communicate the new information about the study in a transparent way. In addition, amid the proliferation of information about new evidence in media and social media, the urgency of having agile mechanisms to keep participants and the general population continually informed is greater than …	VL	2023-06-18 18:07:11		COVID-19 RESEARCH GUIDELINES	534	0.317	30	30
●	1_PAHOHSSBIOCOVID19220019_eng	4. BALANCING RISKS AND BENEFITS > FOLLOW UP STUDIES RIGOROUSLY > Continuous risk-benefit assessments > more frequent central monitoring	0	The REC should evaluate the proposed course of action. To facilitate this analysis, both researchers and the REC can use the questions included in table 7 as a guide. To assess the continuation or modification of a study, the REC should review the report that was presented and analyze whether it is pertinent to approve the study’s continuation, approve the proposed modifications, request addition…	VL	2023-06-18 18:08:36		COVID-19 RESEARCH GUIDELINES	960	0.569889	30	30
●	1_PAHOHSSBIOCOVID19220019_eng	8. PUBLIC ENGANEMENT AND COMMUNICATION > PUBLIC ENGAGEMENT > establish secure bidirectional communication channels	0	. In the case of the suspension or cancellation of the study, researchers should communicate this decision to the scientific community and the general public	VL	2023-06-18 18:09:41		COVID-19 RESEARCH GUIDELINES	158	0.0937942	30	30
●	1_PAHOHSSBIOCOVID19220019_eng	2. RESEARCH GOVERNANCE AND OVERSIGHT > REC REVIEW > Ethical issues related to reviewing protocol > Social value	0	Social value • Taking into account the newly available evidence, is it still valuable to carry out this study in this particular context? • What is the expected benefit of this study that is different from the benefits achieved by other similar studies that have been completed? • Has the research question already been answered (totally or partially)? If so, does this answer address the relevant e…	VL	2023-06-18 18:13:16		COVID-19 RESEARCH GUIDELINES	498	0.29563	31	31
●	1_PAHOHSSBIOCOVID19220019_eng	2. RESEARCH GOVERNANCE AND OVERSIGHT > REC REVIEW > Ethical issues related to reviewing protocol > Scientific validity	0	Scientific value • Taking into account the newly available evidence, is the methodological design still adequate to answer the research question? • Is the control mechanism in the study still appropriate in light of newly available evidence? • Taking into account the newly available evidence and the current context (e.g., the epidemiologic context), is it still feasible to carry out the study?	VL	2023-06-18 18:13:43		COVID-19 RESEARCH GUIDELINES	402	0.238641	31	31
●	1_PAHOHSSBIOCOVID19220019_eng	3. INCLUSION OF VULNERABLE POPULATIONS > Equity | Fair participant selection | Justice	0	Fair participant selection • On the basis of newly available evidence, should inclusion and exclusion criteria be modified to minimize risks for participants and maximize the potential benefits of the study? • To evaluate whether it is appropriate to modify the inclusion and exclusion criteria, it should be considered whether previous studies have demonstrated, for example, that the study interve…	VL	2023-06-18 18:14:39		COVID-19 RESEARCH GUIDELINES	508	0.301566	31	31
●	1_PAHOHSSBIOCOVID19220019_eng	4. BALANCING RISKS AND BENEFITS > Favourable risk benefit ratio	0	Favorable risk/benefit ratio • Taking into account the new evidence: is the risk-benefit balance still favorable? Are there new risks? Are these risks justified in light of the study’s potential benefits? Does the study have the potential for greater or different benefits from those that were initially considered? • To evaluate whether the risk-benefit balance continues to be favorable, it should…	VL	2023-06-18 18:16:05		COVID-19 RESEARCH GUIDELINES	808	0.479656	31	31
●	1_PAHOHSSBIOCOVID19220019_eng	5. MODIFICATIONS TO INFORMED CONSENT PROCESSES > INFORMED CONSENT MODIFICATIONS > continuous monitoring and patient information	0	Informed consent • Is there new information (e.g., regarding risks of the intervention under study) that could affect participants’ decision to continue in the study? How will this information be provided to participants? • Has a modification of the protocol been identified, about which potential participants or those that are already enrolled in the study should be informed? • Is it necessary to…	VL	2023-06-18 18:17:59		COVID-19 RESEARCH GUIDELINES	430	0.255263	32	32
●	1_PAHOHSSBIOCOVID19220019_eng	8. PUBLIC ENGANEMENT AND COMMUNICATION > COMMUNICATION > respect for participants and communities	0	Respect for participants • During the conduct of the research, is there new evidence that participants should be informed about? • In light of newly available evidence, should additional or different measures be considered to monitor the wellbeing of participants throughout the study? • After having decided that the study should be suspended or cancelled, how should participants be informed? How …	VL	2023-06-18 18:18:18		COVID-19 RESEARCH GUIDELINES	729	0.432759	32	32
●	1_PAHOHSSBIOCOVID19220019_eng	6. DATA SHARING AND TRANSPARENCY > Accountability in data sharing > Ensurig data & samples are shared ethically fairly&responsibly	0	However, sharing samples and data for research purposes poses challenges: How can we ensure that samples and data are collected, stored, and shared ethically? How can samples and data be shared fairly, especially in global collaborations, so that people and populations who contributed to research by providing their samples and data benefit from future studies? These challenges may be more pressin…	VL	2023-06-18 18:34:42		COVID-19 RESEARCH GUIDELINES	797	0.473126	41	41
●	1_PAHOHSSBIOCOVID19220019_eng	6. DATA SHARING AND TRANSPARENCY > Accountability in data sharing > Ensurig data & samples are shared ethically fairly&responsibly > in accordance with terms they were provided	0	Therefore, in consideration of well-being and respect for persons and populations, it is important to ensure that samples and data are used in accordance with the terms in which they were provided	VL	2023-06-18 19:51:54		COVID-19 RESEARCH GUIDELINES	198	0.11754	41	41
●	1_PAHOHSSBIOCOVID19220019_eng	6. DATA SHARING AND TRANSPARENCY > Accountability in data sharing > Ensurig data & samples are shared ethically fairly&responsibly > transfer across borders	0	Furthermore, to ensure that samples and data are shared fairly and responsibly, future research should take into account the interests and needs of the population that provided them, which can result in additional challenges if the samples and data are transferred overseas as part of international collaborations. In these cases, proper recognition should also be sought for researchers and other l…	VL	2023-06-18 19:56:40		COVID-19 RESEARCH GUIDELINES	477	0.283163	41	41
●	1_PAHOHSSBIOCOVID19220019_eng	6. DATA SHARING AND TRANSPARENCY > Privacy & Confidentiality > broad consent to collect data and samples	0	6.1. Broad informed consent processes to collect samples or data for future research The collection of samples or data for research purposes should be carried out with the informed consent of individuals, even though health emergencies may entail practical difficulties for informed consent processes. A broad informed consent process allows for the use of samples and data in future research that i…	VL	2023-06-18 20:00:38		COVID-19 RESEARCH GUIDELINES	2666	1.58263	41	42
●	1_PAHOHSSBIOCOVID19220019_eng	6. DATA SHARING AND TRANSPARENCY > Privacy & Confidentiality > informed opt-out and waiving	0	For situations in which the samples or data are obtained from health care settings (e.g., residual tissues used for clinical diagnosis) or public health surveillance, it may be appropriate to conduct an informed opt-out procedure. This means that, instead of asking a person to allow the use of their samples and data for future research, they are informed about this intended use and invited to ind…	VL	2023-06-18 20:04:01		COVID-19 RESEARCH GUIDELINES	2355	1.39801	42	43
●	1_PAHOHSSBIOCOVID19220019_eng	6. DATA SHARING AND TRANSPARENCY > governance mechanisms for storage and future use > RECs approval of research protocols that plan to use stored sa	0	In order to ensure that samples and data are stored ethically for use in future research, governance mechanisms are needed to ensure that the quality of the samples and data is preserved, and future uses are in accordance with what was authorized by the people who provided those materials. This includes obtaining REC approval for each research protocol that plans to use stored samples or data, an…	VL	2023-06-18 20:05:51		COVID-19 RESEARCH GUIDELINES	553	0.32828	43	43
●	1_PAHOHSSBIOCOVID19220019_eng	6. DATA SHARING AND TRANSPARENCY > governance mechanisms for storage and future use > adopt transparent data-sharing agreements	0	Future research may be conducted at institutions other than those that collected or stored the samples or data. Transfer of samples or data to other institutions must proceed in accordance with what was authorized by the people who provided their samples and data, for which Material Transfer Agreements or Data Transfer Agreements between the institutions should be used. These agreements are legal…	VL	2023-06-18 20:06:29		COVID-19 RESEARCH GUIDELINES	811	0.481437	43	43
●	1_PAHOHSSBIOCOVID19220019_eng	6. DATA SHARING AND TRANSPARENCY > Accountability in data sharing > a fair return for research contributions > Individual information and incidental findings	0	It also includes provisions for people who donated data or samples to be contacted with information about research results or incidental findings as established by the CIOMS ethical guidelines (1)	VL	2023-06-18 20:08:54		COVID-19 RESEARCH GUIDELINES	198	0.11754	43	43
●	1_PAHOHSSBIOCOVID19220019_eng	6. DATA SHARING AND TRANSPARENCY > Accountability in data sharing > a fair return for research contributions > individuals and communities are treated fairly	0	It is key to ensure that individuals and communities that contributed to research by providing samples and data are treated fairly. This becomes increasingly concerning when the studies are conducted in the distant future or in foreign countries. Indeed, it is concerning that when countries collaborating in research have very different capacities to look after the wellbeing or interests of their …	VL	2023-06-18 20:10:33		COVID-19 RESEARCH GUIDELINES	830	0.492716	43	43
●	1_PAHOHSSBIOCOVID19220019_eng	6. DATA SHARING AND TRANSPARENCY > Accountability in data sharing > a fair return for research contributions > individuals and communities are treated fairly	0	Finally, especially in emergency situations, health authorities should be involved in the planning process and in establishing what is owed to populations in order to ensure a fair and timely return for their contribution to research.	VL	2023-06-18 20:16:12		COVID-19 RESEARCH GUIDELINES	236	0.140098	44	44
●	1_PAHOHSSBIOCOVID19220019_eng	8. PUBLIC ENGANEMENT AND COMMUNICATION > PUBLIC ENGAGEMENT > community engagement	0	RECs should include representatives from those specific communities when reviewing research proposals. RECs should also establish communication channels to understand the concerns of the population and respond to them, or to make inquiries about future research, if necessary	VL	2023-06-18 20:13:50		COVID-19 RESEARCH GUIDELINES	278	0.16503	44	44
●	1_PAHOHSSBIOCOVID19220019_eng	6. DATA SHARING AND TRANSPARENCY > Accountability in data sharing > a fair return for research contributions > inclusion in decision making	0	RECs should include representatives from those specific communities when reviewing research proposals. RECs should also establish communication channels to understand the concerns of the population and respond to them, or to make inquiries about future research, if necessary. This is particularly important if samples or data will be stored for a long period of time.	VL	2023-06-18 20:15:20		COVID-19 RESEARCH GUIDELINES	372	0.220832	44	44
●	1_PAHOHSSBIOCOVID19220019_eng	6. DATA SHARING AND TRANSPARENCY > Accountability in data sharing > a fair return for research contributions > provide reliable information	0	Furthermore, to advance public engagement, the public needs to receive reliable information about the approved studies, the results and benefits of research, the importance of sharing samples and data for future research, and the safeguards to conduct it ethically.	VL	2023-06-18 20:17:10		COVID-19 RESEARCH GUIDELINES	268	0.159094	44	44
●	1_PAHOHSSBIOCOVID19220019_eng	2. RESEARCH GOVERNANCE AND OVERSIGHT > Modifications: > Modified composition and procedures > Virtual meetings and tools of communication	0	Research ethics committees should establish communication mechanisms (e.g., through social media) if it becomes necessary to inform the public about studies they are supervising.	VL	2023-06-18 20:20:04		COVID-19 RESEARCH GUIDELINES	179	0.10626	47	47
●	1_PAHOHSSBIOCOVID19220019_eng	2. RESEARCH GOVERNANCE AND OVERSIGHT > REC REVIEW > Clear definition when REC review is required	0	Research ethics committees and health authorities should establish clear and agile procedures to determine which activities constitute research with human subjects and thus require REC review. This will make it easier for epidemiological surveillance and other public health activities to avoid being erroneously treated as research and to promote their adherence to the appropriate ethical framework	VL	2023-06-18 20:21:00		COVID-19 RESEARCH GUIDELINES	404	0.239828	46	46
●	1_PAHOHSSBIOCOVID19220019_eng	5. MODIFICATIONS TO INFORMED CONSENT PROCESSES > INFORMED CONSENT MODIFICATIONS > modification of IC processes	0	Research ethics committees and health authorities should allow for different ways of carrying out informed consent processes, so that they are not limited to face-to-face processes in which willingness to participate in a study is expressed in writing and on paper. To this effect, the documents or regulations that govern these processes should be modified, as needed.	VL	2023-06-18 20:21:45		COVID-19 RESEARCH GUIDELINES	372	0.220832	46	46
●	1_PAHOHSSBIOCOVID19220019_eng	2. RESEARCH GOVERNANCE AND OVERSIGHT > Modifications: > Modified composition and procedures > Virtual meetings and tools of communication	0	Research ethics committees and health authorities should review their procedures to incorporate virtual tools (e.g., use of online systems for the review of research), as well as agile communication and coordination mechanisms with other RECs and regulatory authorities. To this effect, the documents or regulations that govern the operation of RECs should be modified and their capacities and resou…	VL	2023-06-18 20:22:09		COVID-19 RESEARCH GUIDELINES	434	0.257637	46	46
●	1_PAHOHSSBIOCOVID19220019_eng	7. COLLABORATION AND PREPAREDNESS > PREPAREDNESS > develop generic protocols	0	The scientific community, international organizations, and health authorities should develop generic research protocols for potential health emergencies (also called master protocols, such as the ones developed during the Zika outbreak (43), which harmonize key methodological aspects. It is recommended to include an ethicist when designing these protocols and submit them to a REC for preliminary …	VL	2023-06-18 20:27:40		COVID-19 RESEARCH GUIDELINES	573	0.340152	46	46
●	1_PAHOHSSBIOCOVID19220019_eng	7. COLLABORATION AND PREPAREDNESS > PREPAREDNESS > choosing strategy and formalizing through legal acts	0	Consider the relevance of combining strategies as appropriate to the duration of the emergency. A strategy for short-term emergencies may be envisaged, with provisions for migrating to a different strategy with different procedures if the emergency is prolonged or worsens. b. Formalize the chosen strategies through the appropriate legal instruments	VL	2023-06-18 20:34:36		COVID-19 RESEARCH GUIDELINES	354	0.210146	46	46
●	1_PAHOHSSBIOCOVID19220019_eng	7. COLLABORATION AND PREPAREDNESS > PREPAREDNESS > allocate resources	0	Allocate the necessary resources to implement the chosen strategy efficiently and sustainably for the duration of the health emergency	VL	2023-06-18 20:35:16		COVID-19 RESEARCH GUIDELINES	135	0.0801406	46	46
●	1_PAHOHSSBIOCOVID19220019_eng	7. COLLABORATION AND PREPAREDNESS > PREPAREDNESS > entrust authorities, establishing priorities&expert networks	0	Health authorities should entrust the relevant research authorities (e.g., the National Institute of Health or the Research Office within the Ministry of Health) with responsibility for coordinating research efforts in emergencies. This includes establishing research priorities and networks of experts.	VL	2023-06-18 20:37:30		COVID-19 RESEARCH GUIDELINES	306	0.181652	46	46
●	1_PAHOHSSBIOCOVID19220019_eng	7. COLLABORATION AND PREPAREDNESS > PREPAREDNESS > establish processes for public involvement	0	Health authorities should establish processes for involvement in the research conducted in response to health emergencies from the beginning in order to ensure that countries and their populations benefit from their potential results.	VL	2023-06-18 20:40:41		COVID-19 RESEARCH GUIDELINES	236	0.140098	46	46
●	1_PAHOHSSBIOCOVID19220019_eng	6. DATA SHARING AND TRANSPARENCY > STRENGTHEN TRANSPARENCY > keep and share records of studies that are not approved	0	Health authorities should establish information and coordination mechanisms to gather information about studies that were submitted for REC review and not approved, and, if necessary, share this information (with the corresponding decisions) with other RECs that are asked to review the same protocol.	VL	2023-06-18 20:42:05		COVID-19 RESEARCH GUIDELINES	304	0.180465	47	47
●	1_PAHOHSSBIOCOVID19220019_eng	6. DATA SHARING AND TRANSPARENCY > STRENGTHEN TRANSPARENCY > disseminate scientific research in the media	0	With a view to a better understanding of research and the ways to ensure it is conducted ethically, scientific journalism should be strengthened and spaces to disseminate scientific research in the media should be encouraged	VL	2023-06-18 20:43:24		COVID-19 RESEARCH GUIDELINES	226	0.134161	47	47
●	1_PAHOHSSBIOCOVID19220019_eng	2. RESEARCH GOVERNANCE AND OVERSIGHT > REC REVIEW > Strengthen capacities in research ethics	0	National authorities, international organizations, research ethics committees, and the scientific community should strengthen capacities in research ethics, particularly in relation to the distinction between research with human subjects and public health activities, emergency use of unproven interventions outside of research (MEURI framework), ethical use of samples and data in future research (…	VL	2023-06-18 20:44:48		COVID-19 RESEARCH GUIDELINES	696	0.413169	47	47
●	2_PAHO on ethical issues_2020_eng	1. RESEARCH PRIORITIZATION > Research should never impede emergency response efforts > Distinguishing public health activities from research	0	How should public health activities that involve data collection be distinguished from research? Not every activity that involves data collection in a systematic manner constitutes human subjects research. Research is characterized by the primary intent to produce generalizable knowledge. Health authorities engage in various forms of research, for which prior ethics approval must be obtained, and…	VL	2023-06-18 20:57:43		COVID-19 RESEARCH GUIDELINES	2542	10.9343	2	3
●	2_PAHO on ethical issues_2020_eng	1. RESEARCH PRIORITIZATION > Research should never impede emergency response efforts > Overwhelmed health systems	0	The pandemic might present us with thorny priority-setting issues. We should anticipate scenarios in which health systems are overwhelmed and cannot provide care to all persons needing it, e.g. access to ventilators or beds in intensive care units for all affected patients.	VL	2023-06-18 21:12:09		COVID-19 RESEARCH GUIDELINES	277	1.1915	4	4
●	1_PAHOHSSBIOCOVID19220019_eng	1. RESEARCH PRIORITIZATION > Research should never impede emergency response efforts > Distinguishing public health activities from research	0	How is research distinguished from public health activities that involve data collection? Not all activities involving systematic data collection constitute research with human subjects. The difference between public health research and public health activities, such as surveillance, lies in their objective. Research has the primary objective of producing generalizable knowledge. While health aut…	VL	2023-06-18 21:16:41		COVID-19 RESEARCH GUIDELINES	3534	2.0979	11	11
●	2_PAHO on ethical issues_2020_eng	6. DATA SHARING AND TRANSPARENCY > STRENGTHEN TRANSPARENCY > disseminate scientific research in the media	0	Partnerships with the news media should be explored as possible means of disseminating information and countering disinformation with fact.	VL	2023-06-18 21:20:15		COVID-19 RESEARCH GUIDELINES	140	0.602202	5	5
●	2_PAHO on ethical issues_2020_eng	8. PUBLIC ENGANEMENT AND COMMUNICATION > PUBLIC ENGAGEMENT > community engagement	0	Communication and engagement with local populations and communities also fosters public trust and helps ensure that messages are sensitive to cultural differences and respectful of diversity. Health authorities should lead by example and ensure transparency, in addition to providing truthful, accurate and unbiased information.	VL	2023-06-18 21:21:25		COVID-19 RESEARCH GUIDELINES	331	1.42378	4	4
●	2_PAHO on ethical issues_2020_eng	8. PUBLIC ENGANEMENT AND COMMUNICATION > COMMUNICATION > provide general epidemiological information	0	Health authorities also have the duty to provide the population with the general epidemiological information about the pandemic and make relevant information about the public health response publicly available. The population should be aware that data are being collected as part of surveillance efforts in order to improve public health, and that individual data are protected and will be managed c…	VL	2023-06-18 21:27:58		COVID-19 RESEARCH GUIDELINES	703	3.02392	4	4
●	2_PAHO on ethical issues_2020_eng	8. PUBLIC ENGANEMENT AND COMMUNICATION > COMMUNICATION > avoid stigmatization or discrimination	0	Sensitive information that has the risk of causing stigmatization or discrimination must be communicated with the necessary precautions to minimize those risks. If stigmatization or discrimination occur, measures must be taken to mitigate them	VL	2023-06-18 21:29:01		COVID-19 RESEARCH GUIDELINES	246	1.05816	4	4
●	2_PAHO on ethical issues_2020_eng	8. PUBLIC ENGANEMENT AND COMMUNICATION > COMMUNICATION > facilitate comprehension	0	Health authorities have the duty to proactively design and implement procedures for translating complex health information into layperson language and disseminating this widely to patients and the public. They have a duty to provide the most accurate and complete information about the pandemic and its consequences that is available. Extreme care should be used in communications in order to facili…	VL	2023-06-18 21:29:14		COVID-19 RESEARCH GUIDELINES	639	2.74862	4	4
●	2_PAHO on ethical issues_2020_eng	8. PUBLIC ENGANEMENT AND COMMUNICATION > COMMUNICATION > recognize uncertainty	0	How should uncertainty be handled? People are owed the truth. Public health authorities should be honest and transparent about the information that we do not have about the pandemic and its consequences. They should avoid statements of certainty when it does not exist about a particular issue, and be straightforward about the scope of uncertainty. The communication of uncertainty is important bec…	VL	2023-06-18 21:34:51		COVID-19 RESEARCH GUIDELINES	879	3.78097	4	4
●	2_PAHO on ethical issues_2020_eng	1. RESEARCH PRIORITIZATION > Research is a key aspect of response > Need for rapid scientific data	0	We have the ethical obligation to conduct research during the outbreak in order to improve prevention and care. Research is essential firstly to understand the disease so that interventions and management practices can be devised, and then to assess the safety and efficacy of any proposed diagnostic tests, treatments, vaccines or management approaches	VL	2023-06-18 21:39:10		COVID-19 RESEARCH GUIDELINES	357	1.53562	5	5
●	2_PAHO on ethical issues_2020_eng	4. BALANCING RISKS AND BENEFITS > Conducting rigorous studies, ensuring RE & RI standards	0	We should aim at conducting the most rigorous studies that are possible in the current conditions to ensure that we learn as much and as fast as we can.	VL	2023-06-18 21:45:24		COVID-19 RESEARCH GUIDELINES	154	0.662423	5	5
●	2_PAHO on ethical issues_2020_eng	2. RESEARCH GOVERNANCE AND OVERSIGHT > Modifications: > Modified composition and procedures > Strengthen capacities	0	This pandemic also highlights the need for ongoing local research capacity development in order to strengthen the ability to respond in outbreaks and pandemics such as this. As stated in the 2013 World Health Report, unless low- and middle-income countries become the generators and not only the recipients of data then there will never be any 5 great improvements to public health.10 From an ethica…	VL	2023-06-18 21:51:50		COVID-19 RESEARCH GUIDELINES	499	2.14642	5	6
●	2_PAHO on ethical issues_2020_eng	2. RESEARCH GOVERNANCE AND OVERSIGHT > Upholding ethics standards > Ethical standards followed with additional precautions	0	Human subjects research conducted during emergencies must be subject to higher, not lower, ethical safeguards.	VL	2023-06-18 21:53:32		COVID-19 RESEARCH GUIDELINES	111	0.47746	6	6
●	2_PAHO on ethical issues_2020_eng	2. RESEARCH GOVERNANCE AND OVERSIGHT > Modifications: > Rapid review	0	Ethics review committees, however, must fast track ethics review for emergency research while ensuring a rigorous ethics review	VL	2023-06-18 21:55:08		COVID-19 RESEARCH GUIDELINES	129	0.554886	6	6
●	2_PAHO on ethical issues_2020_eng	2. RESEARCH GOVERNANCE AND OVERSIGHT > Modifications: > Modified composition and procedures > Centralisation to avoid repetitive reviews	0	Mechanisms to fast-track ethics approval processes must be devised, along with strategies to integrate the work of different ethics review committees to avoid duplication	VL	2023-06-18 21:56:43		COVID-19 RESEARCH GUIDELINES	172	0.739849	6	6
●	2_PAHO on ethical issues_2020_eng	7. COLLABORATION AND PREPAREDNESS > PREPAREDNESS > develop generic protocols	0	nvestigators and research funders may consider seeking ethics review of standard protocols that can later be adjusted and approved in an accelerated process	VL	2023-06-18 21:58:02		COVID-19 RESEARCH GUIDELINES	157	0.675327	6	6
●	2_PAHO on ethical issues_2020_eng	2. RESEARCH GOVERNANCE AND OVERSIGHT > Upholding ethics standards > Involve ethicists in the development of research protocols	0	Involving ethicists in the development of research protocols is recommended	VL	2023-06-18 21:58:09		COVID-19 RESEARCH GUIDELINES	75	0.322608	6	6
●	2_PAHO on ethical issues_2020_eng	4. BALANCING RISKS AND BENEFITS > Accountability	0	Particularly during emergencies, ethics review processes should examine accountability of the researchers, institutions, and funders involved to guarantee that studies are conducted ethically.	VL	2023-06-18 22:04:40		COVID-19 RESEARCH GUIDELINES	194	0.83448	6	6
●	2_PAHO on ethical issues_2020_eng	8. PUBLIC ENGANEMENT AND COMMUNICATION > PUBLIC ENGAGEMENT > community engagement	0	Trust can be built by informing and engaging communities and local populations about the design, implementation, and probable benefits and outcomes of research, and continuously informing the public about the research that is being conducted and the various processes and requirements aimed at ensuring that it is ethical.	VL	2023-06-18 22:07:00		COVID-19 RESEARCH GUIDELINES	326	1.40227	6	6
●	2_PAHO on ethical issues_2020_eng	6. DATA SHARING AND TRANSPARENCY > Privacy & Confidentiality > informed opt-out and waiving	0	obtaining informed consent is necessary for research in emergencies involving human participants or their identifiable samples or information. Existing guidelines stipulate circumstances in which the requirement to obtain informed consent can be waived by a research ethics committee when: (a) it is not feasible to obtain consent, and the studies (b) have important social value and (c) pose only m…	VL	2023-06-18 22:10:28		COVID-19 RESEARCH GUIDELINES	431	1.85392	7	7
●	2_PAHO on ethical issues_2020_eng	6. DATA SHARING AND TRANSPARENCY > Privacy & Confidentiality > broad consent to collect data and samples	0	Especially in the context of pandemics, and in order to catalyze much needed research, the practice of obtaining broad consent for the use of samples and data in future research (including biobanking research) should be strongly encouraged. Unlike traditional consent, which seeks participation in one specific study, broad consent applies to participation in a range of future studies that are not …	VL	2023-06-18 22:11:34		COVID-19 RESEARCH GUIDELINES	987	4.24553	7	7
●	2_PAHO on ethical issues_2020_eng	3. INCLUSION OF VULNERABLE POPULATIONS > Heightened vulnerability due to acute condition, need for intervention	0	The pandemic presents with the need to conduct research in emergency settings: With people who suffer from an acute condition, need interventions within a limited time frame, and will suffer severe consequences if they do not receive efficacious interventions. Such studies pose specific ethical challenges, including difficulties conducting adequate consent processes, for which there is ethics gui…	VL	2023-06-18 22:17:00		COVID-19 RESEARCH GUIDELINES	408	1.75499	7	7
●	2_PAHO on ethical issues_2020_eng	6. DATA SHARING AND TRANSPARENCY > Privacy & Confidentiality > broad consent to collect data and samples	0	Research during and after the pandemic is needed. Samples collected for purposes other than research (e.g. surveillance by the health authority, or left over clinical samples) can be used for research in some circumstances. These include when individuals provide broad consent to the use of their specimens for their future use in human subjects research, or when the public has been informed that l…	VL	2023-06-18 22:20:19		COVID-19 RESEARCH GUIDELINES	1495	6.43066	7	8
●	2_PAHO on ethical issues_2020_eng	6. DATA SHARING AND TRANSPARENCY > Privacy & Confidentiality > informed opt-out and waiving	0	Ethics review committees may also assess if a waiver of consent is appropriate.	VL	2023-06-18 22:21:21		COVID-19 RESEARCH GUIDELINES	79	0.339814	8	8
●	2_PAHO on ethical issues_2020_eng	6. DATA SHARING AND TRANSPARENCY > Accountability in data sharing > Ensurig data & samples are shared ethically fairly&responsibly > use of samples collected for other purposes for research	0	Can samples collected for other purposes be used for research	VL	2023-06-18 22:23:23		COVID-19 RESEARCH GUIDELINES	61	0.262388	7	7
●	2_PAHO on ethical issues_2020_eng	6. DATA SHARING AND TRANSPARENCY > Rapid sharing (disemination) > Duty to share results	0	Do we have a duty to share the results of research? Yes. As internationally agreed after the Ebola virus outbreak, during a health emergency all involved parties have the duty to share data and research results quickly in order to guide decision-making.	VL	2023-06-18 22:24:37		COVID-19 RESEARCH GUIDELINES	256	1.10117	8	8
●	2_PAHO on ethical issues_2020_eng	6. DATA SHARING AND TRANSPARENCY > STRENGTHEN TRANSPARENCY > prompt publication of results in open access journals	0	Efforts should be made to ensure data are complete and of the highest possible quality. In the current outbreak, research is urgently needed to minimize the harms caused by the pandemic. It is ethically unacceptable to block or delay the publication of research results. Every party involved in research should contribute towards ensuring that research results are shared promptly through channels t…	VL	2023-06-18 22:27:54		COVID-19 RESEARCH GUIDELINES	515	2.21524	8	8
●	2_PAHO on ethical issues_2020_eng	6. DATA SHARING AND TRANSPARENCY > STRENGTHEN TRANSPARENCY > Advance further research by sharing protocols and other tools	0	Research teams also have the duty to advance further research, which implies sharing research protocols and instruments, data and samples to the extent that it is possible to do so ethically. These duties apply to all researchers, including those at governmental institutions.	VL	2023-06-18 22:29:50		COVID-19 RESEARCH GUIDELINES	279	1.2001	8	8
●	6_WHO-Ethical standards for research during public health emerg	1. RESEARCH PRIORITIZATION > Research is a key aspect of response > Need for rapid scientific data	0	There is an ethical imperative to conduct research during public health emergencies, as some research questions can be adequately investigated only in emergency contexts	VL	2023-06-18 22:34:01		COVID-19 RESEARCH GUIDELINES	170	1.44435	1	1
●	6_WHO-Ethical standards for research during public health emerg	2. RESEARCH GOVERNANCE AND OVERSIGHT > REC REVIEW > Ethical issues related to reviewing protocol > Scientific validity	0	Scientific validity	VL	2023-06-18 22:38:28		COVID-19 RESEARCH GUIDELINES	19	0.161427	1	1
●	6_WHO-Ethical standards for research during public health emerg	2. RESEARCH GOVERNANCE AND OVERSIGHT > REC REVIEW > Ethical issues related to reviewing protocol > Social value	0	able 2: Ethical standards that research must meet in this context Scientific validity Social value	VL	2023-06-18 22:38:39		COVID-19 RESEARCH GUIDELINES	99	0.841121	1	1
●	6_WHO-Ethical standards for research during public health emerg	5. MODIFICATIONS TO INFORMED CONSENT PROCESSES > INFORMED CONSENT MODIFICATIONS > Fair and voluntary participation	0	Fair and voluntary participation	VL	2023-06-18 22:39:43		COVID-19 RESEARCH GUIDELINES	32	0.271878	1	1
●	6_WHO-Ethical standards for research during public health emerg	4. BALANCING RISKS AND BENEFITS > Favourable risk benefit ratio	0	Reasonable risk-benefit ratio	VL	2023-06-18 22:40:10		COVID-19 RESEARCH GUIDELINES	29	0.246389	1	1
●	6_WHO-Ethical standards for research during public health emerg	8. PUBLIC ENGANEMENT AND COMMUNICATION > COMMUNICATION > respect for participants and communities	0	Equal moral respect for participants and affected communities	VL	2023-06-18 22:41:54		COVID-19 RESEARCH GUIDELINES	61	0.518267	1	1
●	6_WHO-Ethical standards for research during public health emerg	6. DATA SHARING AND TRANSPARENCY > Accountability in data sharing > a fair return for research contributions > individuals and communities are treated fairly	0	9. How should research benefits be shared in emergencies? Researchers, research funders, and countries should provide individuals and communities who participate in research with access to any benefits that result from their participation. Where interventions are found to be safe and effective, those interventions should be made available to local populations as soon as possible, including via mo…	VL	2023-06-18 22:46:45		COVID-19 RESEARCH GUIDELINES	618	5.25064	4	4
●	6_WHO-Ethical standards for research during public health emerg	6. DATA SHARING AND TRANSPARENCY > Accountability in data sharing > a fair return for research contributions > Share results rapidly to guide decision-making	0	Researchers generating information that has the potential to aid response efforts have an ethical obligation to share that information as soon as it is quality-controlled for release (e.g., peer-reviewed). To ensure the greatest impact of the research, information should be shared with those involved in response efforts in addition to research participants, affected populations, and the global co…	VL	2023-06-18 22:49:22		COVID-19 RESEARCH GUIDELINES	652	5.53951	4	4
●	6_WHO-Ethical standards for research during public health emerg	6. DATA SHARING AND TRANSPARENCY > Accountability in data sharing > a fair return for research contributions > Individual information and incidental findings	0	To what extent should research data and samples be shared during emergencies? Participants and stakeholders should be fully informed about the collection, storage, future use, bio-banking and export of human biological material	VL	2023-06-18 22:50:47		COVID-19 RESEARCH GUIDELINES	229	1.94562	4	4
●	6_WHO-Ethical standards for research during public health emerg	2. RESEARCH GOVERNANCE AND OVERSIGHT > Modifications: > Modified composition and procedures > Centralisation to avoid repetitive reviews	0	To minimize duplication of ethics review and oversight, in most cases independent ethics review should proceed collaboratively between one local and one international review body, with at least one being well-versed in research ethics. To facilitate expeditious ethical review in emergency situations without compromising human participants’ protection, generic advance protocols (which can be rapid…	VL	2023-06-18 23:18:27		COVID-19 RESEARCH GUIDELINES	508	4.31606	3	3
●	6_WHO-Ethical standards for research during public health emerg	2. RESEARCH GOVERNANCE AND OVERSIGHT > Modifications: > Modified composition and procedures > Strengthen capacities	0	Emergencies may result in a lack of local expertise and resources, and as a result, the capacity of local communities or countries to provide independent ethics review may be diminished or absent.	VL	2023-06-18 23:19:56		COVID-19 RESEARCH GUIDELINES	198	1.68224	3	3
●	24_Africa_Uganda covid national guidelines_2020	1. RESEARCH PRIORITIZATION > Research is a key aspect of response > Need for rapid scientific data	0	There is an urgent need for clinical trials to specifically refine case management and inform the re-integration of life in the community. Simpler and rapid diagnostics tools for early detection and diagnosis is required. The impact on society and mental health has been reported on the increase especially during the lockdown but remains poorly described. The socio-economic ramifications of the lo…	VL	2023-06-18 23:30:35		COVID-19 RESEARCH GUIDELINES	806	1.49667	9	9
●	24_Africa_Uganda covid national guidelines_2020	1. RESEARCH PRIORITIZATION > Research is a key aspect of response > Need for rapid scientific data	0	The need to initiate new trials has also been curtailed by the additional burden presented of minimizing the risk of transmission/infection with COVID-19 to both trial staff and potential participants.	VL	2023-06-19 07:29:45		COVID-19 RESEARCH GUIDELINES	204	0.378809	25	25
●	24_Africa_Uganda covid national guidelines_2020	1. RESEARCH PRIORITIZATION > Disrupted ongoing clinical trials	0	The COVID-19 pandemic has disrupted the conduct and management of ongoing clinical trials for instance inability to complete study visits as scheduled leading to protocol deviations and potential implications on the scientific conclusions that will be made in the context of missing data, treatment disruptions and has also led to the possibility of having to extend the trial duration as a conseque…	VL	2023-06-19 07:31:05		COVID-19 RESEARCH GUIDELINES	460	0.854177	25	25
●	24_Africa_Uganda covid national guidelines_2020	4. BALANCING RISKS AND BENEFITS > FOLLOW UP STUDIES RIGOROUSLY > Continuous risk-benefit assessments > thorough risk assessment	0	Sponsors together with Investigators therefore, need to undertake a thorough Risk Assessment of the impact of COVID-19 related measures on the trial integrity and interpretability. This impact analysis should be done as independently as possible (by the Independent Data Monitoring Committee) with the aim of documenting follow-up actions and recommendations.	VL	2023-06-19 07:34:42		COVID-19 RESEARCH GUIDELINES	363	0.674057	25	25
●	24_Africa_Uganda covid national guidelines_2020	4. BALANCING RISKS AND BENEFITS > FOLLOW UP STUDIES RIGOROUSLY > Continuous risk-benefit assessments > document protocol deviations and safety issues	0	Proper documentation of pandemic-related protocol deviations and the reasons for these deviations. This should distinguish data that were affected and those that were not and the potential impact on the trial outcomes	VL	2023-06-19 07:36:16		COVID-19 RESEARCH GUIDELINES	219	0.406663	25	25
●	24_Africa_Uganda covid national guidelines_2020	4. BALANCING RISKS AND BENEFITS > FOLLOW UP STUDIES RIGOROUSLY > Continuous risk-benefit assessments > prioritize visits, remote visits	0	Investigators should consider which information is critical for the interpretation of the trial outcomes and prioritize these visits as well as consider alternative methods of data collection should the protocol-defined methods become impossible to employ	VL	2023-06-19 07:37:43		COVID-19 RESEARCH GUIDELINES	257	0.477225	25	25
●	24_Africa_Uganda covid national guidelines_2020	4. BALANCING RISKS AND BENEFITS > FOLLOW UP STUDIES RIGOROUSLY > Continuous risk-benefit assessments > establish independent DMC	0	Following the risk assessment, the Sponsor should consider establishing an Independent Data Monitoring Committee for trials deemed to have been affected by the pandemic. This committee will ensure that the trial integrity is preserved and will also guide on follow-up actions such as the need to adjust the trial sample size, how to deal with potential bias such as from missing data, additional mea…	VL	2023-06-19 07:38:22		COVID-19 RESEARCH GUIDELINES	474	0.880174	25	25
●	24_Africa_Uganda covid national guidelines_2020	4. BALANCING RISKS AND BENEFITS > FOLLOW UP STUDIES RIGOROUSLY > Continuous risk-benefit assessments > thorough risk assessment	0	d. The Sponsor should define the critical data points and trial processes and develop a risk-based approach to trial monitoring. In consideration of the capacity of the site in terms of staffing, equipment and other resources, the Sponsor may consider adjusting the requirement for on-site monitoring and adopt additional mechanisms such as off-site monitoring and in exceptional circumstances, remo…	VL	2023-06-19 07:38:59		COVID-19 RESEARCH GUIDELINES	807	1.49852	26	26
●	24_Africa_Uganda covid national guidelines_2020	4. BALANCING RISKS AND BENEFITS > FOLLOW UP STUDIES RIGOROUSLY > Continuous risk-benefit assessments > submit substantial changes to REC	0	Any resulting substantial changes to the design and conduct of the trial should receive prior review and approval by the Ethics Committee and the National Regulatory Agencies unless these changes are considered urgent safety measures to ensure safety of the participants.	VL	2023-06-19 07:39:48		COVID-19 RESEARCH GUIDELINES	274	0.508792	26	26
●	24_Africa_Uganda covid national guidelines_2020	2. RESEARCH GOVERNANCE AND OVERSIGHT > Modifications: > Modified composition and procedures > Centralisation to avoid repetitive reviews	0	Clinical Trials Applications (CTAs) in relation to COVID-19 to be conducted in Uganda, shall be reviewed through a Joint Scientific and Ethical review mechanism involving UNCST/FRECU, UNHRO, NDA and a subject matter expert when necessary. The joint review is intended to optimize the turnaround time for review and approval of the application.	VL	2023-06-19 07:40:29		COVID-19 RESEARCH GUIDELINES	346	0.64249	26	26
●	24_Africa_Uganda covid national guidelines_2020	4. BALANCING RISKS AND BENEFITS > Safety of study participants and researchers > Infection control measures: screening, disinfection, PPE	0	12.0 INFECTION CONTROL MEASURES TO MINIMIZE RISK OF COVID-19 12.1. Infection Control Measures at Research Institutions or Recruitment Entry Points a. All persons presenting at the research institutions or recruitment site entry points should wash their hands with soap and water or hand sanitizer that is provided at the entry point. b. Screening of research teams and participants with an infrared …	VL	2023-06-19 07:46:45		COVID-19 RESEARCH GUIDELINES	6862	12.7421	22	25
●	24_Africa_Uganda covid national guidelines_2020	4. BALANCING RISKS AND BENEFITS > FOLLOW UP STUDIES RIGOROUSLY > Continuous risk-benefit assessments > establish biosafety committee	0	ESTABLISHMENT OF BIOSAFETY COMMITTEE Research institutions or recruitment sites shall be required to set up a Biosafety Committee comprising of the relevant expertise at the institution to support RECs. A researcher shall notify and provide the Institutional Biosafety Committee (IBC) with the research proposal involving potentially hazardous substances of a physical, chemical, biological, or any …	VL	2023-06-19 08:00:02		COVID-19 RESEARCH GUIDELINES	2022	3.75467	21	21
●	1_PAHOHSSBIOCOVID19220019_eng	8. PUBLIC ENGANEMENT AND COMMUNICATION > COMMUNICATION > conflicts of interest	0	The REC should identify and adequately manage any conflicts of interest that consultants may have	VL	2023-06-19 08:52:52		COVID-19 RESEARCH GUIDELINES	98	0.0581761	25	25
●	24_Africa_Uganda covid national guidelines_2020	4. BALANCING RISKS AND BENEFITS > Safety of study participants and researchers > Issues related to isolation and quarantine > limited access to communities	0	Access to communities will become limited due to the restrictive measures put in place	VL	2023-06-19 08:59:43		COVID-19 RESEARCH GUIDELINES	87	0.161551	19	19
●	24_Africa_Uganda covid national guidelines_2020	6. DATA SHARING AND TRANSPARENCY > governance mechanisms for storage and future use > adopt transparent data-sharing agreements	0	0.2. Material Transfer Agreement (MTA) All samples to be stored in the biobank should be accompanied by an MTA between the Donor Institution and the recipient institution. The MTA shall be submitted to the UNCST for approval. 10.3. Data Ownership and Transfer Agreement (DOTA) Data sharing modalities shall be established between the participating partners with the mutually agreed position document…	VL	2023-06-19 09:00:40		COVID-19 RESEARCH GUIDELINES	507	0.941452	20	20
●	24_Africa_Uganda covid national guidelines_2020	6. DATA SHARING AND TRANSPARENCY > governance mechanisms for storage and future use > RECs approval of research protocols that plan to use stored sa	0	10.4. Research On Stored Samples All research on stored biological specimen and data shall undergo the national regulatory process as stipulated in the National Guidelines for Research Involving Humans as Researc	VL	2023-06-19 09:01:21		COVID-19 RESEARCH GUIDELINES	214	0.397378	20	20
●	24_Africa_Uganda covid national guidelines_2020	8. PUBLIC ENGANEMENT AND COMMUNICATION > COMMUNICATION > facilitate comprehension	0	Community participation: Research projects that involve communities must carry with them educational materials on prevention of COVID-19 in a language understood by the community as guided by the Ministry of Health. The materials should be displayed in places that are easily visible such as doors, community halls, community boards etc.	VL	2023-06-19 09:05:22		COVID-19 RESEARCH GUIDELINES	340	0.631348	20	20
●	24_Africa_Uganda covid national guidelines_2020	8. PUBLIC ENGANEMENT AND COMMUNICATION > PUBLIC ENGAGEMENT > establish secure bidirectional communication channels	0	The prevention methods adopted in the collection and transportation of biospecimens and how interviews are carried out, should be explained to the stakeholders. Community stakeholders may include individuals and groups that are ultimately representing the interests of people whose samples or those of their subjects (animals) are being collected. Engaging with the community is a process of buildin…	VL	2023-06-19 09:06:55		COVID-19 RESEARCH GUIDELINES	885	1.64336	20	20
●	24_Africa_Uganda covid national guidelines_2020	8. PUBLIC ENGANEMENT AND COMMUNICATION > PUBLIC ENGAGEMENT > community engagement	0	Experience has demonstrated that the best way to respond to pandemics is to build trust in communities and services, understand community perspectives, share information and work with communities to determine how to keep people safe. Reasonable effort must be made by researchers to engage communities during the COVID-19 outbreak responses, including how to support an integrated response as well a…	VL	2023-06-19 09:07:31		COVID-19 RESEARCH GUIDELINES	859	1.59508	19	19
●	24_Africa_Uganda covid national guidelines_2020	5. MODIFICATIONS TO INFORMED CONSENT PROCESSES > INFORMED CONSENT MODIFICATIONS > e-consent	0	With COVID-19 research, using these alternative formats for providing information makes it easier to convey information and/or reduce risk of infection (e.g. if the information is provided via an electronic device or via a laminated summary sheet that can be cleaned). One can use electronic methods for seeking, confirming and documenting informed consent in research studies. This may be particula…	VL	2023-06-19 09:14:51		COVID-19 RESEARCH GUIDELINES	710	1.3184	17	17
●	24_Africa_Uganda covid national guidelines_2020	5. MODIFICATIONS TO INFORMED CONSENT PROCESSES > INFORMED CONSENT MODIFICATIONS > modification of IC processes	0	The method or medium used by the researcher to inform and consent the research participant must be for the safety of both the researcher and the research participant. The research must be clearly explained to the research participant, replicable, easy to monitor and must have been approved by REC and UNCST and where applicable the NDA. It is paramount that the methods used should be protective of…	VL	2023-06-19 09:17:53		COVID-19 RESEARCH GUIDELINES	960	1.78263	17	17
●	24_Africa_Uganda covid national guidelines_2020	4. BALANCING RISKS AND BENEFITS > FOLLOW UP STUDIES RIGOROUSLY > Continuous risk-benefit assessments > thorough risk assessment	0	The participants need to be informed about best practices for the prevention of COVID-19 infection (to both the research participant and the researcher) as detailed in the Risk Management Plans. Research activities will be carried out among COVID-19 confirmed cases, suspected cases and other members of the community. How the researcher plans to interact with any of the three groups must be laid o…	VL	2023-06-19 09:18:50		COVID-19 RESEARCH GUIDELINES	1000	1.85691	17	17
●	24_Africa_Uganda covid national guidelines_2020	5. MODIFICATIONS TO INFORMED CONSENT PROCESSES > INFORMED CONSENT MODIFICATIONS > provide adequate, comprehensive info about research&infection	0	The consenting of research participants during the COVID-19 pandemic must follow principals set out in the National Guidelines for Research Involving Human participants (2014). Research participants must be allowed to make informed choices about what should be done to them. There must be exchange of adequate information between the researcher and research participants on the whole research proces…	VL	2023-06-19 09:24:54		COVID-19 RESEARCH GUIDELINES	754	1.40011	17	17
●	24_Africa_Uganda covid national guidelines_2020	6. DATA SHARING AND TRANSPARENCY > Privacy & Confidentiality > separate consent	0	For sample collection, storage and future use, the requirements will be consistent with the current provisions in the National Guidelines for Research involving Human Participants (2014). Documented proof of adequate informed consent for biological material and data donation shall be provided. This shall include: a separate consent document for storage for future use and separate consent document…	VL	2023-06-19 09:28:02		COVID-19 RESEARCH GUIDELINES	660	1.22556	18	18
●	24_Africa_Uganda covid national guidelines_2020	1. RESEARCH PRIORITIZATION > Research is a key aspect of response > Need for rapid scientific data	0	6.0 OBJECTIVES OF COVID-19 RESEARCH The major role of researchers and research institutions during this period is to create knowledge for the effective prevention, control and management of COVID-19 pandemic in Uganda.	VL	2023-06-19 09:45:53		COVID-19 RESEARCH GUIDELINES	221	0.410376	11	11
●	20_Asia_Indian CMR_Guidance_COVID19_06_05_2020	1. RESEARCH PRIORITIZATION > Research is a key aspect of response > Need for rapid scientific data	0	There is need for extensive research to explore therapeutic options, deal with clinical challenges related to patient management and care, undertake epidemiological studies, fast track development of new diagnostic tools, identifying and tackling challenges impacting socio behavioural well-being, ways of reducing stigmatisation, need for quick research without compromising scientific integrity, s…	VL	2023-06-19 09:49:44		COVID-19 RESEARCH GUIDELINES	517	1.0368	5	5
●	20_Asia_Indian CMR_Guidance_COVID19_06_05_2020	4. BALANCING RISKS AND BENEFITS > Safety of study participants and researchers > Issues related to isolation and quarantine > vulnerability due to social distancing	0	The need for social distancing and nationwide lockdown has led to people from all strata of society being left in a vulnerable situation whether they are affected population, patients, family members, care givers or health care workers. Many have been forced to remain for long periods in isolation or quarantine, restricting their freedom of movement, psycho-social responses and autonomous decisio…	VL	2023-06-19 09:54:38		COVID-19 RESEARCH GUIDELINES	411	0.824225	5	5
●	20_Asia_Indian CMR_Guidance_COVID19_06_05_2020	4. BALANCING RISKS AND BENEFITS > Favourable risk benefit ratio	0	Benefit-risk assessment: The EC must decide about the type of review required (exempted, expedited, full committee) based on the type of risk involved. Table 1: Types of risk Type of risk Definition/description Less than minimal Probability of harm or discomfort is nil or not expected. Minimal risk Probability of harm or discomfort anticipated in the research is not greater than encountered in ro…	VL	2023-06-19 10:10:18		COVID-19 RESEARCH GUIDELINES	905	1.8149	6	6
●	20_Asia_Indian CMR_Guidance_COVID19_06_05_2020	4. BALANCING RISKS AND BENEFITS > FOLLOW UP STUDIES RIGOROUSLY > Continuous risk-benefit assessments > more frequent central monitoring	0	SAEs should be reported to EC (including on non-working days) within 24 hours and a report on SAE relatedness (causality assessment) within 14 days for EC review regarding quantum and type of assistance.	VL	2023-06-19 10:13:05		COVID-19 RESEARCH GUIDELINES	205	0.41111	7	7
●	20_Asia_Indian CMR_Guidance_COVID19_06_05_2020	8. PUBLIC ENGANEMENT AND COMMUNICATION > COMMUNICATION > conflicts of interest	0	2.6 Conflict of interest: 2.6.1 Implement procedures to declare and management conflict of interest (financial/non-financial) of researchers, EC members, institution, sponsor.	VL	2023-06-19 10:13:49		COVID-19 RESEARCH GUIDELINES	176	0.352953	7	7
●	20_Asia_Indian CMR_Guidance_COVID19_06_05_2020	5. MODIFICATIONS TO INFORMED CONSENT PROCESSES > INFORMED CONSENT MODIFICATIONS > waiver of consent	0	Waiver of Consent: 4.3.1 For seeking waiver of consent, the researchers should give the rationale justifying the waiver which EC can approve a waiver after careful discussion in the following situations: research cannot practically be carried out without the waiver and the waiver is scientifically justified like, cluster randomization trials. retrospective studies, where the participants are de-i…	VL	2023-06-19 10:30:08		COVID-19 RESEARCH GUIDELINES	1011	2.02747	13	13
●	20_Asia_Indian CMR_Guidance_COVID19_06_05_2020	5. MODIFICATIONS TO INFORMED CONSENT PROCESSES > INFORMED CONSENT MODIFICATIONS > e-consent	0	4.2 Electronic Consent: 4.2.1 In light of COVID-19 infection control measures, the alternative procedures to avoid direct interaction with the patient in isolation must be explored. 4.2.2 Technology should be utilized to prepare interactive formats and using electronic tools such as text, graphics, audio, video, podcasts, interactive website, platforms to explain information related to a study an…	VL	2023-06-19 10:30:19		COVID-19 RESEARCH GUIDELINES	648	1.29951	13	13
●	20_Asia_Indian CMR_Guidance_COVID19_06_05_2020	5. MODIFICATIONS TO INFORMED CONSENT PROCESSES > INFORMED CONSENT MODIFICATIONS > modification of IC processes	0	Informed Consent Process: 4.1.1 Obtaining valid informed consent in humanitarian emergencies such as COVID-19 is a challenge due to practical difficulties in reaching out to a patient, who may be in a COVID ward, isolation or quarantine facility. In addition, the decisional capacity of the hospitalised patient with moderate or critical disease condition would be very low and it may not be possibl…	VL	2023-06-19 10:30:35		COVID-19 RESEARCH GUIDELINES	2231	4.47408	12	13
●	20_Asia_Indian CMR_Guidance_COVID19_06_05_2020	4. BALANCING RISKS AND BENEFITS > Safety of study participants and researchers > Issues related to isolation and quarantine > vulnerability due to social distancing	0	Psychological needs and mental health: 5.4.1 Persons tested positive for COVID-19, their families, health workers who get in contact with COVID positive cases must be provided due psychosocial support wherever possible. 5.4.2 There is need to show respect, empathy and compassion and not subject them to any kind of stigma or discrimination. 5.4.3 Persons in isolation or quarantine may face enormou…	VL	2023-06-19 10:44:29		COVID-19 RESEARCH GUIDELINES	740	1.48401	14	14
●	20_Asia_Indian CMR_Guidance_COVID19_06_05_2020	3. INCLUSION OF VULNERABLE POPULATIONS > Heightened vulnerability due to acute condition, need for intervention	0	Vulnerable Persons are individuals/ belonging to certain groups of persons who are relatively or absolutely incapable of protecting their own interests such as: 5.1.1 COVID-19 patients may be additionally vulnerable of being stigmatized due to the contagious nature of the disease. Also at risk are health care workers in COVID-19 hospitals including doctors, nurses, ward staff, sanitation workers,…	VL	2023-06-19 10:46:19		COVID-19 RESEARCH GUIDELINES	1829	3.6679	13	14
●	20_Asia_Indian CMR_Guidance_COVID19_06_05_2020	2. RESEARCH GOVERNANCE AND OVERSIGHT > Modifications: > Modified composition and procedures > Electronic documentation	0	Research during emergencies can be reviewed through expedited review/unscheduled full committee meetings on a case-to-case basis depending on the urgency and need. If an expedited review is done, full ethical review can follow whenever next possible.	VL	2023-06-19 10:55:48		COVID-19 RESEARCH GUIDELINES	252	0.505364	9	9
●	20_Asia_Indian CMR_Guidance_COVID19_06_05_2020	2. RESEARCH GOVERNANCE AND OVERSIGHT > Modifications: > Modified composition and procedures > Virtual meetings and tools of communication	0	Measures such as virtual or tele/web conferences should be attempted and face-to-face meetings can be avoided to observe social distancing norms.	VL	2023-06-19 10:56:26		COVID-19 RESEARCH GUIDELINES	146	0.292791	10	10
●	20_Asia_Indian CMR_Guidance_COVID19_06_05_2020	2. RESEARCH GOVERNANCE AND OVERSIGHT > Modifications: > Modified composition and procedures > Tight deadlines	0	ECs should develop procedures to ensure timely review and monitoring of the approved research. On a case-by-case basis, may require re-review with time and circumstances.	VL	2023-06-19 10:59:27		COVID-19 RESEARCH GUIDELINES	171	0.342926	10	10
●	20_Asia_Indian CMR_Guidance_COVID19_06_05_2020	2. RESEARCH GOVERNANCE AND OVERSIGHT > Modifications: > Modified composition and procedures > Recruitment of independent consultants or ad hoc committee	0	In situations where members of local ECs are unavailable, the review may be conducted by any other EC within India for initiating the study, until the local EC is able to convene its meeting	VL	2023-06-19 11:06:33		COVID-19 RESEARCH GUIDELINES	192	0.38504	10	10
●	20_Asia_Indian CMR_Guidance_COVID19_06_05_2020	7. COLLABORATION AND PREPAREDNESS > PREPAREDNESS > develop generic protocols	0	Available protocol templates could be reviewed to expedite the process and interim review/ re-review can be done if the emergency situation changes.	VL	2023-06-19 11:09:27		COVID-19 RESEARCH GUIDELINES	149	0.298807	10	10
●	20_Asia_Indian CMR_Guidance_COVID19_06_05_2020	2. RESEARCH GOVERNANCE AND OVERSIGHT > Modifications: > Modified composition and procedures > Deferred approval | staggered decision-making	0	In exceptional and emergency situations, preliminary research procedures including but not restricted to data/ biological sample collection that are likely to rapidly deteriorate or perish may be allowed while the ethics review process is still underw	VL	2023-06-19 11:09:53		COVID-19 RESEARCH GUIDELINES	253	0.50737	10	10
●	20_Asia_Indian CMR_Guidance_COVID19_06_05_2020	8. PUBLIC ENGANEMENT AND COMMUNICATION > PUBLIC ENGAGEMENT > share results and benefits	0	Post research access and benefit sharing: 2.8.1 Efforts be made to communicate the research findings to the individuals/communities. 2.8.2 EC should consider the need for an a priori agreement between researchers and sponsors regarding post-research access of the community to successful interventions and benefit sharing if relevant	VL	2023-06-19 11:15:22		COVID-19 RESEARCH GUIDELINES	337	0.675825	7	7
●	13_ENRIO-Statement-16-April-2020	1. RESEARCH PRIORITIZATION > Research is a key aspect of response > Need for rapid scientific data	0	The COVID-19 pandemic has rightly stimulated much research, both of a medical and non-medical nature. Governments, institutions and the public expect from researchers credible data and reliable conclusions on which they can confidently base momentous policy decisions about healthcare, economics and society. The urgency to understand and overcome the pandemic may induce researchers to ignore the d…	VL	2023-06-19 11:45:00		COVID-19 RESEARCH GUIDELINES	572	18.2689	1	1
●	13_ENRIO-Statement-16-April-2020	7. COLLABORATION AND PREPAREDNESS > Avoid redundant studies	0	While fast results are clearly required in this critical situation, that is no excuse for bad research practices. Some poorly designed studies have already been published in the specialist literature	VL	2023-06-19 12:01:31		COVID-19 RESEARCH GUIDELINES	201	6.41967	1	1
●	13_ENRIO-Statement-16-April-2020	6. DATA SHARING AND TRANSPARENCY > Accountability in data sharing > a fair return for research contributions > communicate responsibly	0	Researchers should communicate their work on social and other media responsibly, with professionalism and transparency. Subjective or unfounded interpretations must be avoided and information must not be intentionally omitted	VL	2023-06-19 12:29:17		COVID-19 RESEARCH GUIDELINES	227	7.25008	1	1
●	13_ENRIO-Statement-16-April-2020	6. DATA SHARING AND TRANSPARENCY > Accountability in data sharing > a fair return for research contributions > avoid poor & fraudulent practices	0	Academic and research organisations in particular, as trusted promoters of good research practices, should be extra vigilant in identifying and clearly exposing poor as well as fraudulent practices to protect the public from flawed interpretations by overenthusiastic, careless or unscrupulous researchers	VL	2023-06-19 12:31:35		COVID-19 RESEARCH GUIDELINES	308	9.83711	1	1
●	21_Australian ctprg-statement-clinical-trials-covid_2020	1. RESEARCH PRIORITIZATION > Research should never impede emergency response efforts > Overwhelmed health systems	0	It is critical that public health systems remain able to respond to the needs of the community, both those impacted by COVID-19 and in terms of regular workloads	VL	2023-06-19 12:39:08		COVID-19 RESEARCH GUIDELINES	163	0.705994	1	1
●	21_Australian ctprg-statement-clinical-trials-covid_2020	4. BALANCING RISKS AND BENEFITS > FOLLOW UP STUDIES RIGOROUSLY > Continuous risk-benefit assessments > thorough risk assessment	0	Contingency planning • Institutions, individual principal investigators (PIs) and sponsors should be undertaking contingency planning to address the potential impact of COVID-19 and responses to the crisis on current, ongoing clinical trials. This planning should include: o priority: assessment of the importance of and the risks associated with continuing the trial as designed or with necessary m…	VL	2023-06-19 12:54:14		COVID-19 RESEARCH GUIDELINES	1230	5.32744	2	2
●	21_Australian ctprg-statement-clinical-trials-covid_2020	8. PUBLIC ENGANEMENT AND COMMUNICATION > PUBLIC ENGAGEMENT > consultation and communication of decisions	0	Communications • Decisions and actions in response to the crisis will be most effective if they are taken after appropriate consultation with the key stakeholders in a clinical trial: institutions, researchers, sponsors, regulators (if relevant) and, in some cases, participants. However, the need for rapid responses may require decisions and actions by one or more parties without prior consultati…	VL	2023-06-19 13:16:41		COVID-19 RESEARCH GUIDELINES	542	2.34754	2	2
●	21_Australian ctprg-statement-clinical-trials-covid_2020	4. BALANCING RISKS AND BENEFITS > Adaptive trial designs > Consider alternative models for conducting CTs	0	Alternative models for conducting clinical trials • Researchers and sponsors should educate themselves about novel approaches to the conduct of clinical trials, such as decentralised trials (i.e. teletrials) and hybrid models in which participants can be recruited and participate remotely and data can be captured remotely via available technology. • HRECs should consider whether to actively encou…	VL	2023-06-19 13:24:14		COVID-19 RESEARCH GUIDELINES	492	2.13098	4	4
●	21_Australian ctprg-statement-clinical-trials-covid_2020	4. BALANCING RISKS AND BENEFITS > FOLLOW UP STUDIES RIGOROUSLY > Continuous risk-benefit assessments > submit substantial changes to REC	0	If a planned modification of a protocol is likely to have a negative impact on participants’ safety or increase risk to participants, then review by an HREC, or an approved delegated process, may be required. Institutions should consider identifying an individual, such as the HREC Chair or the most senior ethics officer, to make the decision as to whether a review is required prior to implementat…	VL	2023-06-19 13:33:06		COVID-19 RESEARCH GUIDELINES	566	2.45149	4	4
●	21_Australian ctprg-statement-clinical-trials-covid_2020	4. BALANCING RISKS AND BENEFITS > FOLLOW UP STUDIES RIGOROUSLY > Continuous risk-benefit assessments > document protocol deviations and safety issues	0	Any incidents associated with the attendance at a clinic (or other relevant context) of a participant known, or later discovered, to be symptomatic should be promptly reported as an adverse event or safety issue, as relevant, in accordance with existing guidance.	VL	2023-06-19 13:34:01		COVID-19 RESEARCH GUIDELINES	266	1.15211	4	4
●	21_Australian ctprg-statement-clinical-trials-covid_2020	4. BALANCING RISKS AND BENEFITS > FOLLOW UP STUDIES RIGOROUSLY > Continuous risk-benefit assessments > pre-approve certain categories of amendments	0	The use of strategies to pre-approve certain categories of amendments is encouraged and should be adopted subject to the directions of jurisdictional health departments. Amendments eligible for pre-approval would be at the discretion of the institution and/or HREC and might include modification of a trial to: o employ virtual visits, telehealth, electronic consent or otherwise implement teletrial…	VL	2023-06-19 13:35:26		COVID-19 RESEARCH GUIDELINES	2139	9.26455	4	5
●	21_Australian ctprg-statement-clinical-trials-covid_2020	4. BALANCING RISKS AND BENEFITS > FOLLOW UP STUDIES RIGOROUSLY > Continuous risk-benefit assessments > document protocol deviations and safety issues	0	Protocol deviations can be reported to HRECs in the usual manner or collected and submitted in bulk form at the end of the crisis. • Researchers are reminded that, although all deviations must to be reported to the trial sponsor, only the sub-set of deviations that have a significant impact on the continued safety or rights of participants or the reliability and robustness of the data generated i…	VL	2023-06-19 13:35:49		COVID-19 RESEARCH GUIDELINES	684	2.96258	5	5
●	21_Australian ctprg-statement-clinical-trials-covid_2020	4. BALANCING RISKS AND BENEFITS > Safety of study participants and researchers > Issues related to isolation and quarantine > interruptions to supply chains	0	Continuation of delivery of trial medication	VL	2023-06-19 13:58:51		COVID-19 RESEARCH GUIDELINES	44	0.190575	5	5
●	24_Africa_Uganda covid national guidelines_2020	6. DATA SHARING AND TRANSPARENCY > Rapid sharing (disemination) > Duty to share results	0	Share information about research findings and reviews of existing knowledge	VL	2023-06-19 16:59:15		COVID-19 RESEARCH GUIDELINES	75	0.139268	11	11
●	24_Africa_Uganda covid national guidelines_2020	1. RESEARCH PRIORITIZATION > Research is a key aspect of response > Need for rapid scientific data	0	Develop a Cure and a vaccine through the conduct of clinical studies on care and management, prevention, and control of the pandemic e. Undertake clinical trials on traditional and complementary medicine f. Evaluate laboratory tools to improve quality assurance and simplify easy use g. Undertake operational and implementation research to determine the best practices and strategies for containment.	VL	2023-06-19 17:00:59		COVID-19 RESEARCH GUIDELINES	405	0.752047	11	11
●	1_PAHOHSSBIOCOVID19220019_eng	4. BALANCING RISKS AND BENEFITS > Conducting rigorous studies, ensuring RE & RI standards	0	The urgency to conduct research does not, however, grant a license to deviate from ethical standards. On the contrary, all research related to health emergencies must adhere to the international ethical guidelines for health-related research involving humans prepared by the Council for International Organizations of Medical Sciences (CIOMS) (1), which include the scientific rigor that is indispen…	VL	2023-06-18 08:57:57		COVID-19 RESEARCH GUIDELINES	478	0.283757	8	8
●	1_PAHOHSSBIOCOVID19220019_eng	4. BALANCING RISKS AND BENEFITS > Conducting rigorous studies, ensuring RE & RI standards	0	whether it was appropriate to ignore the usual ethical standards (such as obtaining ethics review prior to the initiation of a study or conducting informed consent processes)	VL	2023-06-18 14:17:38		COVID-19 RESEARCH GUIDELINES	175	0.103886	10	10
●	24_Africa_Uganda covid national guidelines_2020	4. BALANCING RISKS AND BENEFITS > Conducting rigorous studies, ensuring RE & RI standards	0	Ensure that such research is carried out with the highest ethical standards consistent with respect of personal autonomy, beneficence to maximize benefit, non-maleficence to minimize harm and fair distribution of benefits and burdens.	VL	2023-06-19 16:54:05		COVID-19 RESEARCH GUIDELINES	236	0.43823	11	11
●	21_Australian ctprg-statement-clinical-trials-covid_2020	4. BALANCING RISKS AND BENEFITS > Conducting rigorous studies, ensuring RE & RI standards	0	Compliance with or adherence to regulations, guidelines, codes, policies and other standards remains necessary. However, interpretation of research responsibilities in the context of a crisis such as COVID-19 should be informed by flexibility, consultation and good sense so as to retain the focus on the safety and well-being of those most at risk in our institutions and communities.	VL	2023-06-19 12:39:37		COVID-19 RESEARCH GUIDELINES	389	1.68486	1	1
●	13_ENRIO-Statement-16-April-2020	4. BALANCING RISKS AND BENEFITS > Conducting rigorous studies, ensuring RE & RI standards	0	The scientific and scholarly community has established rules that govern robust, peer-reviewed and trustworthy research. Failing to follow these rules will have a detrimental effect on research: bad practices will distort our knowledge of COVID-19 and will obstruct or delay our efforts to stop the pandemic and save lives.	VL	2023-06-19 12:26:33		COVID-19 RESEARCH GUIDELINES	326	10.412	1	1
●	13_ENRIO-Statement-16-April-2020	4. BALANCING RISKS AND BENEFITS > Conducting rigorous studies, ensuring RE & RI standards	0	As a network of research integrity organisations from across Europe, we now urge the research community to respect the highest integrity standards in performing and reporting research for the benefit of humanity now and in the future.	VL	2023-06-19 12:32:12		COVID-19 RESEARCH GUIDELINES	236	7.53753	1	1
●	21_Australian ctprg-statement-clinical-trials-covid_2020	1. RESEARCH PRIORITIZATION > Disrupted ongoing clinical trials	0	The conduct of research related to COVID-19 is a significant priority; however, the initiation and continuation of other ongoing and proposed research may also be critical for the well-being of patients, participants, communities and the research sector	VL	2023-06-19 12:38:25		COVID-19 RESEARCH GUIDELINES	256	1.1088	1	1
●	2_PAHO on ethical issues_2020_eng	1. RESEARCH PRIORITIZATION > Research should never impede emergency response efforts > Using same infrastructure for research & health care	0	Conducting research can be challenging during an emergency and should not compromise the duty to provide care as outlined in this document.	VL	2023-06-18 21:50:01		COVID-19 RESEARCH GUIDELINES	140	0.602202	5	5
●	1_PAHOHSSBIOCOVID19220019_eng	1. RESEARCH PRIORITIZATION > Research should never impede emergency response efforts > Distinguishing public health activities from research	0	Greater clarity on the relevant ethics guidance did not necessarily imply that there would be no challenges in putting this guidance into practice. For example, clarity that research with human participants in emergencies requires prior ethics approval from a REC does not imply that it is always simple to distinguish between which initiatives constitute research with human participants, and which…	VL	2023-06-18 14:24:34		COVID-19 RESEARCH GUIDELINES	462	0.274259	10	10
●	24_Africa_Uganda covid national guidelines_2020	4. BALANCING RISKS AND BENEFITS > Safety of study participants and researchers	0	The method or medium used by the researcher to inform and consent the research participant must be for the safety of both the researcher	VL	2023-06-19 09:16:43		COVID-19 RESEARCH GUIDELINES	137	0.254396	16	16
●	20_Asia_Indian CMR_Guidance_COVID19_06_05_2020	4. BALANCING RISKS AND BENEFITS > Safety of study participants and researchers	0	Safety of Health Care Workers (HCW) involved in research: 5.3.1 In wake of the pandemic, safety of researchers must get due attention as transmission of infection to one member in a lab or clinical setting could jeopardize the entire program. 5.3.2 Ensuring safety is the responsibility of the institution, sponsors and local authorities, since research team may be subjected to disturbing instances…	VL	2023-06-19 10:42:16		COVID-19 RESEARCH GUIDELINES	845	1.69458	14	14
●	21_Australian ctprg-statement-clinical-trials-covid_2020	4. BALANCING RISKS AND BENEFITS > Safety of study participants and researchers	0	The safety and well-being of patients, research participants and their families, and health care professionals, researchers and other staff involved in patient care and research are paramount.	VL	2023-06-19 12:37:34		COVID-19 RESEARCH GUIDELINES	194	0.840263	1	1
●	27_US_OHRP Guidance on Coronavirus _ HHS.gov _ HHS.gov	1. RESEARCH PRIORITIZATION > Research should never impede emergency response efforts > Distinguishing public health activities from research	0	Public Health and Clinical Activities: Actions taken for public health or clinical purposes, and not for research purposes, are not research procedures and therefore do not require institutional review board (IRB) approval before being implemented. For example, if a hospital implements mandatory clinical screening procedures related to COVID-19 for all people who come to that institution, includi…	VL	2023-06-20 07:43:54		COVID-19 RESEARCH GUIDELINES	1866	19.4011	3	3
●	27_US_OHRP Guidance on Coronavirus _ HHS.gov _ HHS.gov	4. BALANCING RISKS AND BENEFITS > Safety of study participants and researchers > Issues related to isolation and quarantine > reporting test positive cases to public authorities	0	Legally Required Reporting: When required by law to provide information related to an individual's COVID-19 test results to a public health authority, including individually identifiable information about individuals who are research subjects, the HHS protection of human subjects regulations do not prevent investigators or institutions from fulfilling this requirement (even if doing so would be i…	VL	2023-06-20 07:48:17		COVID-19 RESEARCH GUIDELINES	972	10.1061	4	4
●	27_US_OHRP Guidance on Coronavirus _ HHS.gov _ HHS.gov	4. BALANCING RISKS AND BENEFITS > FOLLOW UP STUDIES RIGOROUSLY > Continuous risk-benefit assessments > document protocol deviations and safety issues	0	Research Changes to Eliminate Apparent Immediate Hazards: Investigators may implement changes to approved research prior to IRB review and approval, if the changes are necessary to eliminate apparent immediate hazards to the subject (45 CFR 46.108(a)(3)(iii) under the 2018 Requirements and 45 CFR 46.103(b)(4)(iii) under the pre-2018 Requirements). For example, we expect that investigators are can…	VL	2023-06-20 07:48:53		COVID-19 RESEARCH GUIDELINES	728	7.56914	4	4
●	27_US_OHRP Guidance on Coronavirus _ HHS.gov _ HHS.gov	4. BALANCING RISKS AND BENEFITS > FOLLOW UP STUDIES RIGOROUSLY > Continuous risk-benefit assessments > submit substantial changes to REC	0	Proposing and Reviewing Study Changes: Investigators may submit any proposed changes to previously approved research to the IRB at any time. The IRB may use an expedited review procedure to review and approve those changes if the changes are minor (45 CFR 46.110(b)(1)(ii) under the 2018 Requirements and 45 CFR 46.110(b)(2) under the pre-2018 Requirements). Whether Suspensions of Research Must be …	VL	2023-06-20 07:50:00		COVID-19 RESEARCH GUIDELINES	692	7.19484	4	4
●	17_Italy_Rapporto ISS COVID-19 n. 47 EN	2. RESEARCH GOVERNANCE AND OVERSIGHT > REC REVIEW > Ethical issues related to reviewing protocol > Scientific validity	0	Observational research, and in particular epidemiological research, requires particular cautions in terms of ethics. Like all research, observational studies must respect rigorous scientific criteria: research must meet validity requirements (i.e., be methodologically rigorous) and value (i.e., be potentially useful for the advancement of knowledge). Value and validity are not, however, sufficien…	VL	2023-06-20 08:07:04		COVID-19 RESEARCH GUIDELINES	465	0.621533	7	7
●	17_Italy_Rapporto ISS COVID-19 n. 47 EN	4. BALANCING RISKS AND BENEFITS > Balancing interests of individual participants over society	0	A basic criterion in the ethics of biomedical research is the primacy of the interest of the individual participant over the interests of society. In observational research, and in particular epidemiological research, this primacy is generally absent; the main aspect is the advancement of knowledge for the benefit of all. This dimension, in which the common utility has the primacy over the intere…	VL	2023-06-20 08:08:52		COVID-19 RESEARCH GUIDELINES	566	0.756533	7	7
●	17_Italy_Rapporto ISS COVID-19 n. 47 EN	1. RESEARCH PRIORITIZATION > Research is a key aspect of response > Need for rapid scientific data	0	The COVID-19 pandemic has prompted researchers around the world to study SARS-CoV-2 and its consequences. New clinical and non-clinical studies of all kinds are continuously being launched.	VL	2023-06-20 08:09:59		COVID-19 RESEARCH GUIDELINES	190	0.25396	9	9
●	17_Italy_Rapporto ISS COVID-19 n. 47 EN	2. RESEARCH GOVERNANCE AND OVERSIGHT > Lack of clear guidelines > Absence of specific regulations	0	Other types of studies, however, are not governed by a specific and detailed regulatory framework, and for these we refer mainly to so-called “soft law” documents such as declarations, codes of ethics, conventions, guidelines and others. In the absence of specific regulations, there is often a tendency by researchers and Ethics Committees (EC) to apply evaluation criteria for clinical trials to o…	VL	2023-06-20 08:20:39		COVID-19 RESEARCH GUIDELINES	1730	2.31237	9	9
●	17_Italy_Rapporto ISS COVID-19 n. 47 EN	1. RESEARCH PRIORITIZATION > Research is a key aspect of response > Need for rapid scientific data	0	The COVID-19 epidemic brings with it many unknown aspects that prevent us from responding effectively to the challenges posed by the event: prevention policies, timely diagnosis of new cases, the role of the genome in the development or not of symptoms, the efficacy of the therapies available in different types of patients, the organizational modalities of the health services in response to the v…	VL	2023-06-20 08:22:17		COVID-19 RESEARCH GUIDELINES	840	1.12277	11	11
●	17_Italy_Rapporto ISS COVID-19 n. 47 EN	4. BALANCING RISKS AND BENEFITS > Conducting rigorous studies, ensuring RE & RI standards	0	However, the same research activity always carries risks, and in health emergencies poses unique and important ethical problems2. The health emergency is a particularly complex context in which the researcher must, on the one hand, obtain results in a short time, and on the other, maintain high quality standards so that decisions made on the basis of new knowledge are effective and not harmful. T…	VL	2023-06-20 08:23:30		COVID-19 RESEARCH GUIDELINES	643	0.859453	11	11
●	17_Italy_Rapporto ISS COVID-19 n. 47 EN	4. BALANCING RISKS AND BENEFITS > Balancing interests of individual participants over society	0	The values and principles of research ethics are considered in the design and evaluation of ongoing research, and individual and collective interests are adequately balanced;	VL	2023-06-20 08:26:39		COVID-19 RESEARCH GUIDELINES	175	0.23391	11	11
●	17_Italy_Rapporto ISS COVID-19 n. 47 EN	2. RESEARCH GOVERNANCE AND OVERSIGHT > Modifications: > Rapid review	0	The EC can respond timely to new evaluation requests by adapting its standard operating procedures to the new reality, ensuring ethical protection and standards for all those involved in COVID and non-COVID research;	VL	2023-06-20 08:28:13		COVID-19 RESEARCH GUIDELINES	217	0.290049	11	11
●	17_Italy_Rapporto ISS COVID-19 n. 47 EN	5. MODIFICATIONS TO INFORMED CONSENT PROCESSES > INFORMED CONSENT MODIFICATIONS > provide adequate, comprehensive info about research&infection	0	Persons affected by SARS-CoV-2 infection, when they can freely express their consent, are adequately informed, among other things, of the voluntary nature of participation in research, of the observational nature and objectives of the research in which they participate, of any presence of commercial sponsors, and protection of personal data	VL	2023-06-20 08:28:51		COVID-19 RESEARCH GUIDELINES	345	0.461137	11	11
●	17_Italy_Rapporto ISS COVID-19 n. 47 EN	8. PUBLIC ENGANEMENT AND COMMUNICATION > PUBLIC ENGAGEMENT > share results and benefits	0	The researchers promptly share the results of the research, whose quality is adequately controlled, with the scientific community, decision-makers, public health officials, research participants and interested populations, at both a national and international level, and subsequently make the data available for aggregation with other datasets and reuse in further research.	VL	2023-06-20 08:29:49		COVID-19 RESEARCH GUIDELINES	377	0.50391	11	11
●	17_Italy_Rapporto ISS COVID-19 n. 47 EN	6. DATA SHARING AND TRANSPARENCY > Use of Big Data (large aggregations of data)	0	Currently many of these types of research can make use of Big Data, that is, large aggregations of different administrative and demographic data collection systems connected by identification keys.	VL	2023-06-20 08:52:42		COVID-19 RESEARCH GUIDELINES	198	0.264653	15	15
●	17_Italy_Rapporto ISS COVID-19 n. 47 EN	4. BALANCING RISKS AND BENEFITS > Balancing interests of individual participants over society	0	Public health has the fundamental objective of reconciling the interest and protection of the community with the protection of individuals. Even the ethics of public health research, given its emphasis on the collective dimension, requires a different balance between values compared to an ethics focused mostly on individual interests, in particular autonomy. During a pandemic, public health resea…	VL	2023-06-20 08:54:07		COVID-19 RESEARCH GUIDELINES	757	1.01183	16	16
●	17_Italy_Rapporto ISS COVID-19 n. 47 EN	2. RESEARCH GOVERNANCE AND OVERSIGHT > Upholding ethics standards > Importance of ethical dimension in public health research	0	In an emergency situation the ethical dimension in public health research cannot be considered secondary for two reasons: 1. ethics offers criteria and principles for research and are always valid. These criteria and principles do not change in relation to the emergency context; 2. public health decisions have an important social value because they affect the health of a community and therefore a…	VL	2023-06-20 09:03:50		COVID-19 RESEARCH GUIDELINES	439	0.586781	16	16
●	17_Italy_Rapporto ISS COVID-19 n. 47 EN	2. RESEARCH GOVERNANCE AND OVERSIGHT > REC REVIEW > Ethical issues related to reviewing protocol > promoting ethical values&guaranteeing methodological solidity	0	ECs have a fundamental role in promoting the ethical values in research and in guaranteeing the methodological solidity and ethicality of observational studies and therefore the validity of the inferences that can derive from them.	VL	2023-06-20 09:30:42		COVID-19 RESEARCH GUIDELINES	233	0.311435	18	18
●	17_Italy_Rapporto ISS COVID-19 n. 47 EN	4. BALANCING RISKS AND BENEFITS > Favourable risk benefit ratio	0	When specifically addressing the evaluation of non-pharmacological observational research, particular attention should be paid to the risks implicit in such studies10,11. In the context of the COVID-19 emergency and non-pharmacological observational studies, the individual risk for the subjects involved is limited to the sphere of personal data, while the risk for the community deriving from the …	VL	2023-06-20 09:32:09		COVID-19 RESEARCH GUIDELINES	738	0.986433	18	18
●	17_Italy_Rapporto ISS COVID-19 n. 47 EN	4. BALANCING RISKS AND BENEFITS > Conducting rigorous studies, ensuring RE & RI standards	0	the condition of the pandemic emergency generates a possible double consequence: on the one hand, the need to quickly identify useful clinical or research ideas (hypotheses generating) can justify an accelerated data collection and on limited numbers; on the other hand, the risk that information obtained without appropriate planning (e.g. of the sample size) could lead to inappropriate choices wi…	VL	2023-06-20 10:00:10		COVID-19 RESEARCH GUIDELINES	523	0.699058	18	18
●	17_Italy_Rapporto ISS COVID-19 n. 47 EN	6. DATA SHARING AND TRANSPARENCY > Use of Big Data (large aggregations of data)	0	Observational studies, in particular epidemiological studies, require the collaboration of multiple research centres to collect data and evidence at the population level.	VL	2023-06-20 10:01:37		COVID-19 RESEARCH GUIDELINES	171	0.228564	18	18
●	17_Italy_Rapporto ISS COVID-19 n. 47 EN	1. RESEARCH PRIORITIZATION > Research should never impede emergency response efforts > Distinguishing public health activities from research	0	In the emergency phase, it can be asked whether observational studies, which do not entail physical risks for participants higher than normal clinical practice or daily life, should be assessed and approved by an EC and whether the assessment should be done by a single coordinating EC or even from multiple CE.	VL	2023-06-20 10:02:11		COVID-19 RESEARCH GUIDELINES	313	0.418365	18	18
●	17_Italy_Rapporto ISS COVID-19 n. 47 EN	2. RESEARCH GOVERNANCE AND OVERSIGHT > Lack of clear guidelines > Absence of specific regulations	0	In Italy, the evaluation of non-pharmacological observational studies is not governed by the same normative references provided for the evaluation of clinical trials12,13 and observational studies concerning drugs.14 However, involving the processing of personal data, observational studies apply to: the provisions of the Regulation EU 2016/679	VL	2023-06-20 10:03:25		COVID-19 RESEARCH GUIDELINES	348	0.465147	18	18
●	17_Italy_Rapporto ISS COVID-19 n. 47 EN	1. RESEARCH PRIORITIZATION > Research should never impede emergency response efforts > Distinguishing public health activities from research	0	However, it should be noted that, independently of the legislation, the evaluation and approval of research projects by an EC is required by various research funding agencies, as well as by the main scientific journals for the publication of the results18. A possible difficulty in deciding the evaluation to which a project is subject relates to its definition as a “surveillance” or “research” act…	VL	2023-06-20 10:05:51		COVID-19 RESEARCH GUIDELINES	1961	2.62113	19	19
●	17_Italy_Rapporto ISS COVID-19 n. 47 EN	2. RESEARCH GOVERNANCE AND OVERSIGHT > Modifications: > Modified composition and procedures > Centralisation to avoid repetitive reviews	0	As for the second problem, which ECs are responsible for the evaluation and approval of individual studies, the legislation does not give clear indications. There are proposals for their effective regulation in relation to the need for evaluation and approval by a single coordinating EC rather than by the EC of the individual participating centres	VL	2023-06-20 10:07:42		COVID-19 RESEARCH GUIDELINES	352	0.470494	20	20
●	17_Italy_Rapporto ISS COVID-19 n. 47 EN	2. RESEARCH GOVERNANCE AND OVERSIGHT > Modifications: > Modified composition and procedures > Tight deadlines	0	In emergency situations, the ECs must optimize their procedures and establish adequate and flexible mechanisms, to avoid that the review and ethical evaluation process entails delays in launching useful research in response to the health emergency.	VL	2023-06-20 10:10:22		COVID-19 RESEARCH GUIDELINES	250	0.334158	20	20
●	17_Italy_Rapporto ISS COVID-19 n. 47 EN	2. RESEARCH GOVERNANCE AND OVERSIGHT > Modifications: > Modified composition and procedures > Expedited review, unscheduled meetings	0	In a report dedicated to the ethics of research in emergency situations, WHO underlines that, while research involving significant risks for the individuals or populations involved always requires a request for a complete evaluation, for other types of research it is conceivable to adopt an “expedited” or “fast track” approach24. In particular, “Protocols that involve a risk and a burden that is …	VL	2023-06-20 10:11:05		COVID-19 RESEARCH GUIDELINES	631	0.843414	20	20
●	17_Italy_Rapporto ISS COVID-19 n. 47 EN	2. RESEARCH GOVERNANCE AND OVERSIGHT > Upholding ethics standards > Ethical standards followed with additional precautions	0	The greater speed in the evaluation must not in any way lead to a “relaxation” of the ethical principles, but to guarantee the start of the research as timely as possible. The EC evaluation activity must always consider the objectives of a research, the methods and the design of the study, an adequate evaluation of risks and benefits for the participants, the completeness and comprehensibility of…	VL	2023-06-20 10:11:53		COVID-19 RESEARCH GUIDELINES	491	0.656286	20	20
●	17_Italy_Rapporto ISS COVID-19 n. 47 EN	2. RESEARCH GOVERNANCE AND OVERSIGHT > Modifications: > Modified composition and procedures > Communication and coordination	0	Other actions proposed by WHO to reduce the review time of emergency research projects include increasing the frequency of communications between EC components	VL	2023-06-20 10:12:43		COVID-19 RESEARCH GUIDELINES	160	0.213861	20	20
●	17_Italy_Rapporto ISS COVID-19 n. 47 EN	2. RESEARCH GOVERNANCE AND OVERSIGHT > Modifications: > Modified composition and procedures > Virtual meetings and tools of communication	0	Other actions proposed by WHO to reduce the review time of emergency research projects include increasing the frequency of communications between EC components, by relying on online meetings,	VL	2023-06-20 10:13:02		COVID-19 RESEARCH GUIDELINES	192	0.256633	20	20
●	17_Italy_Rapporto ISS COVID-19 n. 47 EN	7. COLLABORATION AND PREPAREDNESS > PREPAREDNESS > develop generic protocols	0	the preparation of standard protocol templates or parts of the study protocol that can be adapted by researchers in the drafting of their research protocol to be submitted to the EC. The preparation of the protocols should be carried out preventively, in anticipation of any future emergencies.	VL	2023-06-20 10:14:10		COVID-19 RESEARCH GUIDELINES	296	0.395643	20	20
●	17_Italy_Rapporto ISS COVID-19 n. 47 EN	2. RESEARCH GOVERNANCE AND OVERSIGHT > Modifications: > Modified composition and procedures > Virtual meetings and tools of communication	0	As part of the COVID-19 emergency, the stringent measures for the containment of contagion require the EC to meet by online meeting. Here are some suggestions for the preparation and conduct of the EC sessions, particularly relevant in times of emergency: Appointment of one or more speakers among the members of the EC, dedicated to the detailed review of individual projects; Preparing checklists …	VL	2023-06-20 10:41:41		COVID-19 RESEARCH GUIDELINES	1370	1.83118	21	21
●	17_Italy_Rapporto ISS COVID-19 n. 47 EN	5. MODIFICATIONS TO INFORMED CONSENT PROCESSES > INFORMED CONSENT MODIFICATIONS > modification of IC processes	0	Of all the observational research, in particular epidemiological, conducted in the context of the COVID-19 pandemic, only a part takes place within the healthcare facilities. Observational studies in the course of a pandemic can involve citizens in their home and with normal work, asymptomatic people, symptomatic people at home, patients in isolation, patients in intensive care, and others. For s…	VL	2023-06-20 10:45:22		COVID-19 RESEARCH GUIDELINES	1310	1.75099	22	22
●	17_Italy_Rapporto ISS COVID-19 n. 47 EN	5. MODIFICATIONS TO INFORMED CONSENT PROCESSES > INFORMED CONSENT MODIFICATIONS > provide adequate, comprehensive info about research&infection	0	The information must be aimed as much as possible at identifying and communicating essential information to the patient, in particular: the observational nature and voluntary nature of the study, the objectives of the research, the possible presence of a sponsor and the protection of personal data, maintaining the rigor and empathy necessary for adequate communication and understanding.	VL	2023-06-20 10:46:18		COVID-19 RESEARCH GUIDELINES	392	0.523959	22	22
●	17_Italy_Rapporto ISS COVID-19 n. 47 EN	5. MODIFICATIONS TO INFORMED CONSENT PROCESSES > INFORMED CONSENT MODIFICATIONS > provide adequate, comprehensive info about research&infection	0	The situation of the COVID-19 patient has some peculiarities that must be kept in mind, in order to prevent the acquisition of informed consent from becoming only a formal act and emptying its content and effectiveness. This implies full knowledge and understanding of the information; therefore, it must be illustrated to the patient in an understandable way, compatibly with his clinical condition…	VL	2023-06-20 10:48:55		COVID-19 RESEARCH GUIDELINES	598	0.799305	22	22
●	17_Italy_Rapporto ISS COVID-19 n. 47 EN	4. BALANCING RISKS AND BENEFITS > Safety of study participants and researchers > Issues related to isolation and quarantine > vulnerability due to social distancing	0	In particular, the patient in isolation is in a situation of great vulnerability, firstly due to the lack of contact with his family or friends and, secondly, due to the safety conditions in which the health personnel must work, that is, with personal protective equipment devices that can make personal recognition difficult.	VL	2023-06-20 10:49:43		COVID-19 RESEARCH GUIDELINES	328	0.438415	22	22
●	17_Italy_Rapporto ISS COVID-19 n. 47 EN	1. RESEARCH PRIORITIZATION > Research should never impede emergency response efforts > Researchers, CA & REC members involved in emergency response	0	It should also be considered that in the phases of greatest emergency of a pandemic, health workers can be so overwhelmed by events that they have difficulty or impossibility to relate to patients beyond strictly therapeutic interventions and often lifesaving treatments	VL	2023-06-20 10:50:22		COVID-19 RESEARCH GUIDELINES	273	0.3649	22	22
●	17_Italy_Rapporto ISS COVID-19 n. 47 EN	5. MODIFICATIONS TO INFORMED CONSENT PROCESSES > INFORMED CONSENT MODIFICATIONS > modification of IC processes	0	It is therefore necessary to outline procedures that, on the one hand, meet the needs of healthcare personnel and patients who face the emergency and, on the other, guarantee the ethical standards of research and patient protection	VL	2023-06-20 10:51:27		COVID-19 RESEARCH GUIDELINES	233	0.311435	22	22
●	17_Italy_Rapporto ISS COVID-19 n. 47 EN	5. MODIFICATIONS TO INFORMED CONSENT PROCESSES > INFORMED CONSENT MODIFICATIONS > oral consent in the presence of witness	0	Oral consent: if the patient is in a condition that makes it difficult to obtain a written consent (e.g., if s/he is in isolation due to the infection in progress and it becomes necessary to reduce the risk for contamination) it is possible to provide oral consent in the presence of a witness, who can sign in place of the patient.	VL	2023-06-20 10:56:05		COVID-19 RESEARCH GUIDELINES	335	0.447771	23	23
●	17_Italy_Rapporto ISS COVID-19 n. 47 EN	5. MODIFICATIONS TO INFORMED CONSENT PROCESSES > INFORMED CONSENT MODIFICATIONS > deffered consent	0	Deferred consent: In the event that the patient is in critical condition that prevents obtaining consent directly (or through a legal representative) in time, it is possible to collect it at a later time, against a written declaration by the health personnel that formalizes the reasons.	VL	2023-06-20 10:56:57		COVID-19 RESEARCH GUIDELINES	289	0.386286	23	23
●	17_Italy_Rapporto ISS COVID-19 n. 47 EN	5. MODIFICATIONS TO INFORMED CONSENT PROCESSES > INFORMED CONSENT MODIFICATIONS > continuous monitoring and patient information	0	Renewal of consent: For research already in progress for which a renewal of consent is necessary (e.g., for subsequent changes to the protocol) the indications are to avoid having the patient go to the health facility for reconfirmation, and to apply alternative methods in forms that allow any subsequent checks, such as telephone or e-mail contact. In the case of the clinical trials, to which the…	VL	2023-06-20 10:57:09		COVID-19 RESEARCH GUIDELINES	567	0.757869	23	23
●	17_Italy_Rapporto ISS COVID-19 n. 47 EN	5. MODIFICATIONS TO INFORMED CONSENT PROCESSES > INFORMED CONSENT MODIFICATIONS > waiver of consent	0	4.2. Exemptions to consent In the FAQ (Frequently Asked Question) published on the website of the Italian Data Protection Authority relating to data processing in the context of clinical trials and medical research in the context of the health emergency from COVID-19, it is indicated that, if for specific and proven reasons (e.g., impossibility of communication of information; disproportionate ef…	VL	2023-06-20 10:58:34		COVID-19 RESEARCH GUIDELINES	3126	4.17831	23	24
●	17_Italy_Rapporto ISS COVID-19 n. 47 EN	6. DATA SHARING AND TRANSPARENCY > Rapid sharing (disemination) > Duty to share results	0	However, following the spread of health emergencies since SARS in 2003, the need emerged for greater sharing of data deriving from studies not only interventional but also observational / epidemiological, from operational research, routine surveillance and monitoring of specific diseases34. Accessibility and reuse of data are always necessary elements for the advancement of scientific knowledge, …	VL	2023-06-20 11:04:29		COVID-19 RESEARCH GUIDELINES	503	0.672325	25	25
●	17_Italy_Rapporto ISS COVID-19 n. 47 EN	6. DATA SHARING AND TRANSPARENCY > Use of Big Data (large aggregations of data)	0	The “data” of the research includes observations such as facts, images, measurements, recordings and files in various formats, which following particular analysis and interpretation processes give rise to “results”	VL	2023-06-20 11:07:47		COVID-19 RESEARCH GUIDELINES	215	0.287376	25	25
●	17_Italy_Rapporto ISS COVID-19 n. 47 EN	6. DATA SHARING AND TRANSPARENCY > Rapid sharing (disemination) > Duty to share results	0	However, in a healthcare emergency context, the request for data sharing becomes even more stringent. If, in fact, in an ordinary context, the idea that the researcher has the right to exclusive access to the data collected for his research projects is generally accepted36, in the health emergency, the professional interest of the individual researcher must necessarily be balanced with the wider …	VL	2023-06-20 11:08:33		COVID-19 RESEARCH GUIDELINES	684	0.914255	25	25
●	17_Italy_Rapporto ISS COVID-19 n. 47 EN	6. DATA SHARING AND TRANSPARENCY > Accountability in data sharing > Ensurig data & samples are shared ethically fairly&responsibly > transfer across borders	0	Individuals and institutions are responsible for sharing the data for which consent is available or whose processing is necessary to safeguard the person's vital interests and to contain the effects of the pandemic, as also provided for by the regulation of the transfer of personal data to a third country or an international organization for important reasons of public interest, pursuant to art. …	VL	2023-06-20 11:20:32		COVID-19 RESEARCH GUIDELINES	524	0.700394	26	26
●	17_Italy_Rapporto ISS COVID-19 n. 47 EN	6. DATA SHARING AND TRANSPARENCY > STRENGTHEN TRANSPARENCY > prompt publication of results in open access journals	0	Disclosure to the public of information relevant to public health emergencies should not affect subsequent publication in scientific journals40.	VL	2023-06-20 11:23:07		COVID-19 RESEARCH GUIDELINES	145	0.193811	26	26
●	17_Italy_Rapporto ISS COVID-19 n. 47 EN	6. DATA SHARING AND TRANSPARENCY > STRENGTHEN TRANSPARENCY > disseminate information through pre-print mechanisms	0	When it is not possible to immediately publish the results in a peer reviewed journal, the researcher and the public or private institutions they belong to should disseminate the information through pre-publication mechanisms39	VL	2023-06-20 11:24:01		COVID-19 RESEARCH GUIDELINES	229	0.306088	26	26
●	17_Italy_Rapporto ISS COVID-19 n. 47 EN	6. DATA SHARING AND TRANSPARENCY > STRENGTHEN TRANSPARENCY > share preliminary results	0	the researcher engaged in the production of information relating to a health emergency should also be predisposed to share preliminary results of his research, where the urgency and relevance of the information can reasonably balance the intrinsic limits of methodological robustness	VL	2023-06-20 11:26:37		COVID-19 RESEARCH GUIDELINES	285	0.38094	26	26
●	17_Italy_Rapporto ISS COVID-19 n. 47 EN	6. DATA SHARING AND TRANSPARENCY > STRENGTHEN TRANSPARENCY > verify and check accuracy of the results	0	the researcher is responsible for verifying and checking the accuracy of the results before disseminating them through peer review mechanisms internal to his own research group, pending an external review, and this is in case of complete results of one study and even more for the dissemination of preliminary data	VL	2023-06-20 11:28:27		COVID-19 RESEARCH GUIDELINES	317	0.423712	26	26
●	17_Italy_Rapporto ISS COVID-19 n. 47 EN	6. DATA SHARING AND TRANSPARENCY > STRENGTHEN TRANSPARENCY > Editorial committees of journals should speed up reviews	0	For their part, the editorial committees of the scientific journals should commit themselves to speeding up the review process of the submitted articles while maintaining the quality of the review itself and making available the accepted articles even before the official publication and possibly without a request for payment or at least at quota reduced. In this context, the role of the ECs also …	VL	2023-06-20 11:31:35		COVID-19 RESEARCH GUIDELINES	420	0.561385	26	26
●	17_Italy_Rapporto ISS COVID-19 n. 47 EN	2. RESEARCH GOVERNANCE AND OVERSIGHT > REC REVIEW > Ethical issues related to reviewing protocol > promote data sharing	0	In particular, the ECs can promote data sharing by asking to present together with the documentation for the evaluation of the studies a data sharing plan that establishes how the results and research data will be made available for the purpose of protecting public health and for others purposes, for the benefit of the population (countries) from which they come. The ECs will have to distinguish …	VL	2023-06-20 11:33:27		COVID-19 RESEARCH GUIDELINES	555	0.74183	26	26
●	17_Italy_Rapporto ISS COVID-19 n. 47 EN	6. DATA SHARING AND TRANSPARENCY > Rapid sharing (disemination) > Incentives to promote data sharing	0	Adequate incentives for researchers and reciprocity mechanisms are needed to promote data sharing.	VL	2023-06-20 11:35:43		COVID-19 RESEARCH GUIDELINES	98	0.13099	26	26
●	17_Italy_Rapporto ISS COVID-19 n. 47 EN	6. DATA SHARING AND TRANSPARENCY > Rapid sharing (disemination) > Incentives to promote data sharing	0	Sharing data for the benefit of the community can entail a high cost for the researcher and must be adequately recognized by the institutions and researchers who make use of data made available for reuse.	VL	2023-06-20 11:35:50		COVID-19 RESEARCH GUIDELINES	205	0.274009	27	27
●	17_Italy_Rapporto ISS COVID-19 n. 47 EN	6. DATA SHARING AND TRANSPARENCY > Rapid sharing (disemination) > Incentives to promote data sharing	0	The collection and analysis of data may require expert skills and important intellectual work, and the effort of those who design, collect and share their data must be recognized when publishing at the level of authorship and contributorship42.	VL	2023-06-20 11:35:55		COVID-19 RESEARCH GUIDELINES	246	0.328811	27	27
●	22_Africa_SAHPRA-Communication_COVID_19-Final-25032020	4. BALANCING RISKS AND BENEFITS > Safety of study participants and researchers > Issues related to isolation and quarantine > interruptions to supply chains	0	SAHPRA recognizes that the COVID-19 pandemic may impact the conduct of clinical trials of health products. Challenges may arise, for example, from quarantines, site closures, travel limitations, interruptions to the supply chain for the investigational and other trial related products or other considerations, if site personnel or trial subjects become infected with COVID-19	VL	2023-06-20 11:57:10		COVID-19 RESEARCH GUIDELINES	379	2.59198	2	2
●	22_Africa_SAHPRA-Communication_COVID_19-Final-25032020	1. RESEARCH PRIORITIZATION > Disrupted ongoing clinical trials	0	These challenges may lead to difficulties in meeting protocol-specified procedures, including administering or using the investigational product or adhering to protocol-mandated visits and laboratory/diagnostic testing. SAHPRA recognizes that protocol modifications may be required, and that there may be unavoidable protocol deviations due to COVID-19 illness and/or COVID-19 control measures.	VL	2023-06-20 11:58:39		COVID-19 RESEARCH GUIDELINES	398	2.72193	2	2
●	22_Africa_SAHPRA-Communication_COVID_19-Final-25032020	4. BALANCING RISKS AND BENEFITS > Safety of study participants and researchers	0	Safety of trial participants: Sponsors should consider each circumstance, focusing on the potential impact on the safety of trial participants, and modify study conduct accordingly. Study decisions may include those concerned with: Page | 3 a. Continuing trial recruitment; b. Continuing use of the investigational, as well as concomitant and comparative products for patients already participating …	VL	2023-06-20 11:59:39		COVID-19 RESEARCH GUIDELINES	475	3.24853	2	3
●	22_Africa_SAHPRA-Communication_COVID_19-Final-25032020	4. BALANCING RISKS AND BENEFITS > FOLLOW UP STUDIES RIGOROUSLY > Continuous risk-benefit assessments > thorough risk assessment	0	In-study Informed Consent: In all cases, it is critical that trial participants are kept informed of amendments to the study protocol and any monitoring plans that could impact them. Sponsors, in consultation with Principal Investigators, including National Principal Investigators, and Research Ethics Committees, may determine that the protection of a participant’s safety, welfare, and rights is …	VL	2023-06-20 12:01:35		COVID-19 RESEARCH GUIDELINES	911	6.23034	3	3
●	22_Africa_SAHPRA-Communication_COVID_19-Final-25032020	4. BALANCING RISKS AND BENEFITS > Adaptive trial designs > Consider alternative models for conducting CTs	0	Impact of social distancing measures on study logistics: Since trial participants may not be able to come to the investigational site for protocol-specified visits, sponsors should evaluate whether alternative methods for safety assessments (e.g. telephone contact, virtual visit, alternative location for assessment, including local laboratories or imaging facilities) could be implemented when nec…	VL	2023-06-20 12:02:36		COVID-19 RESEARCH GUIDELINES	1021	6.98263	3	3
●	22_Africa_SAHPRA-Communication_COVID_19-Final-25032020	4. BALANCING RISKS AND BENEFITS > FOLLOW UP STUDIES RIGOROUSLY > Continuous risk-benefit assessments > document protocol deviations and safety issues	0	In-study protocol amendments: The need to put new processes in place or to modify existing processes will vary by the protocol and local situation. For example, this assessment could include consideration of whether it is appropriate to delay some assessments for ongoing trials, or, if the study cannot be properly conducted under the existing protocol, whether to stop ongoing recruitment, or even…	VL	2023-06-20 12:04:35		COVID-19 RESEARCH GUIDELINES	1045	7.14677	4	4
●	22_Africa_SAHPRA-Communication_COVID_19-Final-25032020	4. BALANCING RISKS AND BENEFITS > FOLLOW UP STUDIES RIGOROUSLY > Continuous risk-benefit assessments > submit substantial changes to REC	0	Protocol amendments should typically not be implemented before review and approval by SAHPRA and relevant ethics committees. Protocol amendments occasioned by COVID-19 may include: a. Changes that will have minimal impact on participants. For such changes, applicants should notify SAHPRA and proceed; and b. Protocol Amendments that have potential to affect the safety of participants and trial int…	VL	2023-06-20 12:04:59		COVID-19 RESEARCH GUIDELINES	519	3.54945	4	4
●	22_Africa_SAHPRA-Communication_COVID_19-Final-25032020	4. BALANCING RISKS AND BENEFITS > FOLLOW UP STUDIES RIGOROUSLY > Continuous risk-benefit assessments > document protocol deviations and safety issues	0	Record of in-study protocol deviations: SAHPRA encourages sponsors and principal investigators to work with their Research Ethics Committees to prospectively define procedures to prioritize reporting of deviations that may impact the safety of trial participants. The implementation of alternative processes should be consistent with the protocol to the maximum extent possible, and sponsors and pri…	VL	2023-06-20 12:06:11		COVID-19 RESEARCH GUIDELINES	493	3.37163	4	4
●	22_Africa_SAHPRA-Communication_COVID_19-Final-25032020	4. BALANCING RISKS AND BENEFITS > FOLLOW UP STUDIES RIGOROUSLY > Continuous risk-benefit assessments > document protocol deviations and safety issues	0	Sponsors and Principal Investigators should document how restrictions related to COVID-19 led to the changes in the study conduct and the duration of those changes. It should also be indicated which trial participants were impacted, and how those trial participants were impacted.	VL	2023-06-20 12:06:19		COVID-19 RESEARCH GUIDELINES	282	1.9286	5	5
●	22_Africa_SAHPRA-Communication_COVID_19-Final-25032020	4. BALANCING RISKS AND BENEFITS > FOLLOW UP STUDIES RIGOROUSLY > Continuous risk-benefit assessments > prioritize visits, remote visits	0	Impact of social distancing measures on data collection: Changes in study visit schedules, missed visits, or patient discontinuations may lead to missing information (e.g. for protocol-specified procedures). It will be important to capture specific information in the case report form (CRF) that explains the basis of the missing data, including the relationship to COVID-19 for missing protocol-spe…	VL	2023-06-20 12:26:14		COVID-19 RESEARCH GUIDELINES	605	4.1376	5	5
●	22_Africa_SAHPRA-Communication_COVID_19-Final-25032020	4. BALANCING RISKS AND BENEFITS > FOLLOW UP STUDIES RIGOROUSLY > Continuous risk-benefit assessments > modify collection of efficacy endpoints	0	Impact of social distancing measures on assessment of study endpoints: With respect to efficacy assessments, SAHPRA recommends consultation with the Clinical Trials Unit regarding protocol modifications for the collection of efficacy endpoints, such as use of virtual assessments, delays in assessments, and alternative collection of research-specific specimens, if feasible. For individual instance…	VL	2023-06-20 12:29:47		COVID-19 RESEARCH GUIDELINES	663	4.53426	5	5
●	22_Africa_SAHPRA-Communication_COVID_19-Final-25032020	4. BALANCING RISKS AND BENEFITS > FOLLOW UP STUDIES RIGOROUSLY > Continuous risk-benefit assessments > consider how statistical analysis plans will be impacted	0	Impact of in-study protocol deviations on data management: If changes in the protocol will lead to amending data management and/or statistical analysis plans, the sponsor should consider doing so in consultation with the Clinical Trials Unit. Prior to locking the database, sponsors should address in the statistical analysis plan how protocol deviations related to COVID-19 will be handled for the …	VL	2023-06-20 12:31:35		COVID-19 RESEARCH GUIDELINES	426	2.91342	5	5
●	22_Africa_SAHPRA-Communication_COVID_19-Final-25032020	4. BALANCING RISKS AND BENEFITS > FOLLOW UP STUDIES RIGOROUSLY > Continuous risk-benefit assessments > document protocol deviations and safety issues	0	3.3 FOR TRIALS THAT ARE ALREADY BEING IMPACTED BY THE COVID-19 PANDEMIC: i. Sponsors should describe in appropriate sections of the clinical study report (or in a separate study-specific document): a. Contingency measures implemented to manage study conduct during disruption of the study as a result of COVID-19 control measures; b. A listing of all participants affected by the COVID-19 related st…	VL	2023-06-20 12:35:18		COVID-19 RESEARCH GUIDELINES	1405	9.60881	6	6
●	22_Africa_SAHPRA-Communication_COVID_19-Final-25032020	4. BALANCING RISKS AND BENEFITS > FOLLOW UP STUDIES RIGOROUSLY > Continuous risk-benefit assessments > submit substantial changes to REC	0	Protocol amendments should typically not be implemented before review and approval by SAHPRA.	VL	2023-06-20 12:39:55		COVID-19 RESEARCH GUIDELINES	94	0.642867	6	6
●	22_Africa_SAHPRA-Communication_COVID_19-Final-25032020	4. BALANCING RISKS AND BENEFITS > FOLLOW UP STUDIES RIGOROUSLY > Continuous risk-benefit assessments > thorough risk assessment	0	Where policies and procedures are not already in place to deal with the impact of COVID-19 on clinical trials: i. Sponsors, Principal Investigators, and Research Ethics Committees should consider establishing and implementing policy and procedures, or revise existing policy and procedures, to describe approaches to be used to protect trial participants and manage study conduct during possible dis…	VL	2023-06-20 12:41:31		COVID-19 RESEARCH GUIDELINES	975	6.66803	6	6
●	29_US__NIH_ Guidance for NIH-funded Clinical Trials and Human Subje	4. BALANCING RISKS AND BENEFITS > Safety of study participants and researchers	0	First and foremost, NIH is concerned about the safety and welfare of human subject participants and research staff. Institutions should take all steps necessary to ensure the safety of all human participants and research staff involved in NIH-funded clinical trials and human subjects studies.	VL	2023-06-20 12:50:27		COVID-19 RESEARCH GUIDELINES	295	6.68783	1	1
●	29_US__NIH_ Guidance for NIH-funded Clinical Trials and Human Subje	4. BALANCING RISKS AND BENEFITS > FOLLOW UP STUDIES RIGOROUSLY > Continuous risk-benefit assessments > submit substantial changes to REC	0	At this time, NIH encourages recipients to consult with their IRB and institutions about potential measures to protect participants and research staff	VL	2023-06-20 12:52:21		COVID-19 RESEARCH GUIDELINES	151	3.42326	1	1
●	29_US__NIH_ Guidance for NIH-funded Clinical Trials and Human Subje	4. BALANCING RISKS AND BENEFITS > FOLLOW UP STUDIES RIGOROUSLY > Continuous risk-benefit assessments > prioritize visits, remote visits	0	Limiting study visits to those needed for participant safety or coincident with clinical care. Conducting virtual study visits	VL	2023-06-20 12:52:31		COVID-19 RESEARCH GUIDELINES	127	2.87917	1	1
●	29_US__NIH_ Guidance for NIH-funded Clinical Trials and Human Subje	4. BALANCING RISKS AND BENEFITS > Unanticipated costs	0	As a result of COVID-19, recipients may incur unanticipated costs. For example: Costs incurred to arrange for participants to receive care at their local sites or virtually, rather than the study site, for required visits. Supply chain disruptions Personnel disruptions due to illness or closure of facilities Additional lab testing (e.g. for COVID-19) Increased transportation costs	VL	2023-06-20 12:54:47		COVID-19 RESEARCH GUIDELINES	389	8.81886	2	2
●	19_Canada_Research ethics practices during COVID-19 _ IDRC	4. BALANCING RISKS AND BENEFITS > Safety of study participants and researchers	0	IDRC’s ethical conduct requirements are fundamentally focused on safety, respect, and justice for research participants. In the context of the COVID-19 pandemic, these specific concerns will be amplified, while also considering the safety of researchers	VL	2023-06-20 13:10:58		COVID-19 RESEARCH GUIDELINES	255	3.03825	1	1
●	19_Canada_Research ethics practices during COVID-19 _ IDRC	4. BALANCING RISKS AND BENEFITS > Conducting rigorous studies, ensuring RE & RI standards	0	IDRC requires that research involving humans be carried out in accordance with the highest ethical standards.	VL	2023-06-20 13:11:46		COVID-19 RESEARCH GUIDELINES	109	1.2987	1	1
●	19_Canada_Research ethics practices during COVID-19 _ IDRC	4. BALANCING RISKS AND BENEFITS > Safety of study participants and researchers > Issues related to isolation and quarantine > vulnerability due to social distancing	0	Pandemics and emergencies are marked by multiple and mutually reinforcing challenges that render populations more vulnerable, including impacts on personal health and wellbeing, livelihoods, the physical environment, and the economy.	VL	2023-06-20 13:32:38		COVID-19 RESEARCH GUIDELINES	234	2.78804	1	1
●	19_Canada_Research ethics practices during COVID-19 _ IDRC	4. BALANCING RISKS AND BENEFITS > Safety of study participants and researchers	0	Organizations supporting research under these circumstances have a responsibility to respond to the substantial ethical challenges that arise in such contexts by adjusting research processes and funding arrangements to protect the people being researched, as well as all researchers.	VL	2023-06-20 13:32:57		COVID-19 RESEARCH GUIDELINES	285	3.39569	1	1
●	19_Canada_Research ethics practices during COVID-19 _ IDRC	4. BALANCING RISKS AND BENEFITS > Conducting rigorous studies, ensuring RE & RI standards	0	All studies should comply with the disaster emergency laws, rules, and guidelines of the country where the research is conducted.	VL	2023-06-20 13:33:47		COVID-19 RESEARCH GUIDELINES	130	1.54891	1	1
●	19_Canada_Research ethics practices during COVID-19 _ IDRC	4. BALANCING RISKS AND BENEFITS > Safety of study participants and researchers > Infection control measures: screening, disinfection, PPE	0	Applicants and researchers will be required to adhere to all preventive measures as advised by the World Health Organization and national guidance.	VL	2023-06-20 13:33:57		COVID-19 RESEARCH GUIDELINES	148	1.76337	1	1
●	19_Canada_Research ethics practices during COVID-19 _ IDRC	1. RESEARCH PRIORITIZATION > Research should never impede emergency response efforts > Using same infrastructure for research & health care	0	No research activities should be undertaken if they impede emergency responses.	VL	2023-06-20 13:34:21		COVID-19 RESEARCH GUIDELINES	79	0.941261	1	1
●	19_Canada_Research ethics practices during COVID-19 _ IDRC	4. BALANCING RISKS AND BENEFITS > Safety of study participants and researchers	0	Safety considerations for research participants, as well as researchers, are paramount in health emergency and pandemic contexts.	VL	2023-06-20 13:34:37		COVID-19 RESEARCH GUIDELINES	130	1.54891	1	1
●	19_Canada_Research ethics practices during COVID-19 _ IDRC	4. BALANCING RISKS AND BENEFITS > FOLLOW UP STUDIES RIGOROUSLY > Continuous risk-benefit assessments > thorough risk assessment	0	Research design needs to have clear protocols of risk assessment and mitigation strategies to ensure protection from risk of infection and to mitigate other health risks, including potential mental health impacts on research participants and researchers	VL	2023-06-20 13:35:01		COVID-19 RESEARCH GUIDELINES	255	3.03825	1	1
●	19_Canada_Research ethics practices during COVID-19 _ IDRC	4. BALANCING RISKS AND BENEFITS > Adaptive trial designs > Consider alternative models for conducting CTs	0	Remote interaction and conducting online or internet-based research are likely to be part of the research design with COVID-19 restrictions in place	VL	2023-06-20 13:36:45		COVID-19 RESEARCH GUIDELINES	149	1.77529	1	1
●	19_Canada_Research ethics practices during COVID-19 _ IDRC	6. DATA SHARING AND TRANSPARENCY > Privacy & Confidentiality > participants opportunity to modify their data	0	offer participants the opportunity to modify their data	VL	2023-06-20 13:45:30		COVID-19 RESEARCH GUIDELINES	55	0.655308	1	1
●	19_Canada_Research ethics practices during COVID-19 _ IDRC	5. MODIFICATIONS TO INFORMED CONSENT PROCESSES > INFORMED CONSENT MODIFICATIONS > participants opportunity to withdraw	0	offer participants the opportunity to withdraw from the research and retract their data	VL	2023-06-20 13:47:29		COVID-19 RESEARCH GUIDELINES	87	1.03658	1	1
●	19_Canada_Research ethics practices during COVID-19 _ IDRC	5. MODIFICATIONS TO INFORMED CONSENT PROCESSES > INFORMED CONSENT MODIFICATIONS > continuous monitoring and patient information	0	obtain informed and knowledgeable consent and ensure that consent is obtained on an ongoing basis;	VL	2023-06-20 13:47:52		COVID-19 RESEARCH GUIDELINES	98	1.16764	1	1
●	19_Canada_Research ethics practices during COVID-19 _ IDRC	8. PUBLIC ENGANEMENT AND COMMUNICATION > PUBLIC ENGAGEMENT > establish secure bidirectional communication channels	0	use secure communication protocols and platforms	VL	2023-06-20 13:49:18		COVID-19 RESEARCH GUIDELINES	48	0.571905	1	1
●	19_Canada_Research ethics practices during COVID-19 _ IDRC	6. DATA SHARING AND TRANSPARENCY > Accountability in data sharing > a fair return for research contributions > Individual information and incidental findings	0	What is done with data once it is collected? Are research findings shared with or made accessible to research participants? How are participants involved throughout the full research process?	VL	2023-06-20 14:15:29		COVID-19 RESEARCH GUIDELINES	192	2.28762	2	2
●	19_Canada_Research ethics practices during COVID-19 _ IDRC	6. DATA SHARING AND TRANSPARENCY > Accountability in data sharing > a fair return for research contributions > Individual information and incidental findings	0	Researchers should clearly state the way research participants can access the findings of the study	VL	2023-06-20 14:15:41		COVID-19 RESEARCH GUIDELINES	99	1.17955	2	2
●	19_Canada_Research ethics practices during COVID-19 _ IDRC	6. DATA SHARING AND TRANSPARENCY > STRENGTHEN TRANSPARENCY > prompt publication of results in open access journals	0	Researchers must clearly state the way findings from the study will be disseminated and ensure the choice of languages for research publication is relevant	VL	2023-06-20 14:17:00		COVID-19 RESEARCH GUIDELINES	156	1.85869	2	2
●	19_Canada_Research ethics practices during COVID-19 _ IDRC	2. RESEARCH GOVERNANCE AND OVERSIGHT > REC REVIEW > Strengthen capacities in research ethics	0	Application of ethics procedures: power imbalances can underlie the application of ethics procedures themselves. In such cases, research ethics measures should be developed and strengthened through learning and raising awareness	VL	2023-06-20 14:17:44		COVID-19 RESEARCH GUIDELINES	229	2.72846	2	2
●	19_Canada_Research ethics practices during COVID-19 _ IDRC	6. DATA SHARING AND TRANSPARENCY > Use of Big Data (large aggregations of data)	0	Ethics implications of innovative data and methodology: use of innovations (e.g. remote imagery, large-scale data, and geo-referencing) require critical ethics oversight. A project’s use of these techniques must be sensitive to privacy safeguards, legal restrictions, public oversight mechanisms, and government permissions	VL	2023-06-20 14:18:26		COVID-19 RESEARCH GUIDELINES	324	3.86036	2	2
●	19_Canada_Research ethics practices during COVID-19 _ IDRC	5. MODIFICATIONS TO INFORMED CONSENT PROCESSES > INFORMED CONSENT MODIFICATIONS > provide adequate, comprehensive info about research&infection	0	informed consent from research participants must always be sought, ensuring that individuals are able to participate voluntarily in the study and understand the purpose of the research and the risks and benefits of their participation	VL	2023-06-20 14:19:11		COVID-19 RESEARCH GUIDELINES	236	2.81187	2	2
●	19_Canada_Research ethics practices during COVID-19 _ IDRC	5. MODIFICATIONS TO INFORMED CONSENT PROCESSES > INFORMED CONSENT MODIFICATIONS > continuous monitoring and patient information	0	Furthermore, the consent process must be ongoing, ensuring that participants are able to change or withdraw their consent at any time during or after the research	VL	2023-06-20 14:19:32		COVID-19 RESEARCH GUIDELINES	163	1.94209	2	2
●	19_Canada_Research ethics practices during COVID-19 _ IDRC	8. PUBLIC ENGANEMENT AND COMMUNICATION > COMMUNICATION > ensure cultural sensitivity aligned with the needs and values of local communities	0	Cultural sensitivity: researchers must ensure sensitivity and empathy to the specific needs of the local context/culture.	VL	2023-06-20 14:20:47		COVID-19 RESEARCH GUIDELINES	121	1.44168	2	2
●	19_Canada_Research ethics practices during COVID-19 _ IDRC	1. RESEARCH PRIORITIZATION > Research is a key aspect of response > Balancing agility and safety	0	Balancing agility and safety: contexts with limited transparency and freedom of expression require specific research design that is agile to respond to urgent public health response policy needs while protecting the safety of researchers and research participants	VL	2023-06-20 14:21:52		COVID-19 RESEARCH GUIDELINES	265	3.15739	2	2
●	19_Canada_Research ethics practices during COVID-19 _ IDRC	7. COLLABORATION AND PREPAREDNESS > Equitable partnership	0	Equitable partnerships: co-creation of research questions and outcomes with local researchers, who must be treated as equal partners and not only as data collectors. Researchers must be explicit about power dynamics and power relationships. Furthermore, any known power differential between researchers and research participants must be addressed, along with group vulnerabilities for participants.	VL	2023-06-20 14:23:15		COVID-19 RESEARCH GUIDELINES	401	4.77779	2	2
●	19_Canada_Research ethics practices during COVID-19 _ IDRC	4. BALANCING RISKS AND BENEFITS > Balancing interests of individual participants over society	0	How can research projects balance the benefits for the funder, the researcher, and research participants, and how can research findings be used to improve the well-being of research participants and populations? Funders may have a need for research to inform interventions, but they need to balance the risk of exacerbating vulnerabilities of targeted groups.	VL	2023-06-20 14:25:55		COVID-19 RESEARCH GUIDELINES	362	4.31312	2	2
●	6_WHO-Ethical standards for research during public health emerg	4. BALANCING RISKS AND BENEFITS > Conducting rigorous studies, ensuring RE & RI standards	0	In all cases, including emergencies, our obligation is to uphold internationally accepted ethical standards. However, these universal ethical standards may be adapted to particular circumstances and contexts	VL	2023-06-20 15:29:48		COVID-19 RESEARCH GUIDELINES	209	1.7757	1	1
●	6_WHO-Ethical standards for research during public health emerg	8. PUBLIC ENGANEMENT AND COMMUNICATION > PUBLIC ENGAGEMENT > community engagement	0	Research during an emergency requires fair and meaningful community engagement and inclusive decision-making. The most inclusive level of engagement is one in which local stakeholders are not only consulted but also take part in decision-making processes with respect to research design, implementation, and evaluation. This involves inclusive and accountable decision-making. It requires that all r…	VL	2023-06-20 15:54:48		COVID-19 RESEARCH GUIDELINES	539	4.57944	2	2
●	21_Australian ctprg-statement-clinical-trials-covid_2020	4. BALANCING RISKS AND BENEFITS > FOLLOW UP STUDIES RIGOROUSLY > Continuous risk-benefit assessments > document protocol deviations and safety issues	0	With respect to clinical trials notified to the TGA under the CTN scheme, the TGA acknowledges that there may be deviations from trial protocols related to the supply of the Investigational Medicinal Product (IMP) and resulting from potential quarantine and travel restrictions or other factors that precipitate the need to manage patients remotely. Under the CTN scheme requirements, these deviatio…	VL	2023-06-20 16:03:33		COVID-19 RESEARCH GUIDELINES	445	1.92741	6	6
●	21_Australian ctprg-statement-clinical-trials-covid_2020	4. BALANCING RISKS AND BENEFITS > FOLLOW UP STUDIES RIGOROUSLY > Continuous risk-benefit assessments > submit substantial changes to REC	0	With respect to variations to the trial responsive to COVID-19, such as trial start/finish date change, change in PI, number of participants or the name of the trial approving authority, these do not need to be notified to the TGA. Variations to the trial such as changes to existing therapeutic goods, addition of therapeutic goods or addition of sites and those variations that are not responsive …	VL	2023-06-20 16:04:18		COVID-19 RESEARCH GUIDELINES	669	2.89761	6	6
●	21_Australian ctprg-statement-clinical-trials-covid_2020	4. BALANCING RISKS AND BENEFITS > Adaptive trial designs > Consider alternative models for conducting CTs	0	Site monitoring visits • Remote monitoring visits are encouraged as the first option in all cases and sponsors and institutions should ensure that these are facilitated, taking into account the need to avoid undue burden on hospital or institutional resources. These arrangements must adhere to patient confidentiality protocols already 7 in place. Remote source data verification may be done electr…	VL	2023-06-20 16:05:36		COVID-19 RESEARCH GUIDELINES	876	3.79418	6	7
●	21_Australian ctprg-statement-clinical-trials-covid_2020	1. RESEARCH PRIORITIZATION > Research should never impede emergency response efforts > Researchers, CA & REC members involved in emergency response	0	Where researchers are temporarily co-located for the purposes of the delivery of clinical care or the conduct of the trial, engaging in any necessary interaction may be efficient, but should be subject to current public health advice	VL	2023-06-20 16:07:03		COVID-19 RESEARCH GUIDELINES	236	1.02218	7	7
●	21_Australian ctprg-statement-clinical-trials-covid_2020	4. BALANCING RISKS AND BENEFITS > Adaptive trial designs > Consider alternative models for conducting CTs	0	Investigator meetings and other meetings to plan, conduct or monitor a clinical trial should employ the use of remote technology wherever possible	VL	2023-06-20 16:08:28		COVID-19 RESEARCH GUIDELINES	147	0.636694	7	7
●	21_Australian ctprg-statement-clinical-trials-covid_2020	4. BALANCING RISKS AND BENEFITS > Sensitive approaches to requirements (not too rigid)	0	HREC members, ethics administrative officers, research governance officers and executive officers should conduct contingency planning related to their operations and employ sensible approaches to fulfilling their responsibilities in accordance with the National Statement and institutional policy and procedures. These approaches should not be overly rigid or generate onerous requirements on resear…	VL	2023-06-20 16:20:59		COVID-19 RESEARCH GUIDELINES	421	1.82346	7	7
●	21_Australian ctprg-statement-clinical-trials-covid_2020	2. RESEARCH GOVERNANCE AND OVERSIGHT > Modifications: > Modified composition and procedures > Virtual meetings and tools of communication	0	HRECs are encouraged to consider conducting meetings remotely by the use of video technology. This approach is permitted by the National Statement. (NHMRC has released a statement to HRECs supporting and encouraging the use of remote technology for meeting, where indicated).	VL	2023-06-20 18:11:36		COVID-19 RESEARCH GUIDELINES	278	1.20409	7	7
●	21_Australian ctprg-statement-clinical-trials-covid_2020	2. RESEARCH GOVERNANCE AND OVERSIGHT > Modifications: > Modified composition and procedures > Expedited review, unscheduled meetings	0	An expedited review process should be made available for research relating to COVID-19 or where there are public health grounds for rapid review. Researchers are advised to consult their institutions and their jurisdictional health departments for more information.	VL	2023-06-20 18:13:45		COVID-19 RESEARCH GUIDELINES	268	1.16078	8	8
●	21_Australian ctprg-statement-clinical-trials-covid_2020	2. RESEARCH GOVERNANCE AND OVERSIGHT > Upholding ethics standards > Ethical standards followed with additional precautions	0	Decisions by researchers to halt a study or suspend recruitment can be dealt with administratively between institutions and sponsors; however, a decision to close a study where an investigational product (IP) or an unregistered device, diagnostic or biological is being provided is a substantial amendment requiring HREC review.	VL	2023-06-20 18:16:14		COVID-19 RESEARCH GUIDELINES	332	1.43798	6	6
●	21_Australian ctprg-statement-clinical-trials-covid_2020	2. RESEARCH GOVERNANCE AND OVERSIGHT > Modifications: > Modified composition and procedures > Expedited review, unscheduled meetings	0	Extraordinary meetings of HRECs should be organised where review of this research is indicated. These meetings should be promoted at the institutional and jurisdictional level.	VL	2023-06-20 18:20:10		COVID-19 RESEARCH GUIDELINES	178	0.770963	8	8
●	21_Australian ctprg-statement-clinical-trials-covid_2020	4. BALANCING RISKS AND BENEFITS > FOLLOW UP STUDIES RIGOROUSLY > Continuous risk-benefit assessments > more frequent central monitoring	0	When assessing other proposed research, where proposals have already been submitted for review, HREC requests for modifications to protocols that are designed to limit physical contact between researchers or staff and participants (or between participants and each other) are appropriate. • If researchers feel that changes intended to limit physical contact between researchers or staff and partici…	VL	2023-06-20 18:21:28		COVID-19 RESEARCH GUIDELINES	688	2.9799	8	8
●	21_Australian ctprg-statement-clinical-trials-covid_2020	1. RESEARCH PRIORITIZATION > Research should never impede emergency response efforts > Using same infrastructure for research & health care	0	In proposing and reviewing new research, and in considering authorisation of new research, researchers, reviewers and institutions should consider the impact of the proposed research on patient and participant well-being and institutional resources (including ward and clinic capacity and availability of supporting services) and the impact on the health system and the community, more generally.	VL	2023-06-20 18:22:59		COVID-19 RESEARCH GUIDELINES	401	1.73683	8	8
●	21_Australian ctprg-statement-clinical-trials-covid_2020	2. RESEARCH GOVERNANCE AND OVERSIGHT > Modifications: > Modified composition and procedures > Strengthen capacities	0	Researchers and sponsors should educate themselves about novel approaches to the conduct of clinical trials, such as decentralised trials (i.e. teletrials) and hybrid models in which participants can be recruited and participate remotely and data can be captured remotely via available technology.	VL	2023-06-20 18:23:27		COVID-19 RESEARCH GUIDELINES	300	1.29938	8	8
●	21_Australian ctprg-statement-clinical-trials-covid_2020	4. BALANCING RISKS AND BENEFITS > Safety of study participants and researchers	0	Recruitment of new participants • Decisions to recruit new participants to ongoing trials should take into account the potential benefits and burdens on Australia’s health system and should depend on individual trial factors. The focus should remain on the safety and well-being of those most at risk in our institutions and communities. Any new 4 recruitment should reflect the most current public …	VL	2023-06-20 18:25:39		COVID-19 RESEARCH GUIDELINES	440	1.90575	3	4
●	21_Australian ctprg-statement-clinical-trials-covid_2020	4. BALANCING RISKS AND BENEFITS > Safety of study participants and researchers > Infection control measures: screening, disinfection, PPE	0	Participants who are symptomatic for COVID-19 • Participants should be informed of the importance of notifying the research team in advance of attending any trial visits if o they are experiencing one or more symptoms suggestive of COVID-19 infection o they have recently (within 14 days) returned from overseas or have been in close contact with someone who is known to have contracted COVID-19 or …	VL	2023-06-20 18:26:04		COVID-19 RESEARCH GUIDELINES	863	3.73787	3	3
●	21_Australian ctprg-statement-clinical-trials-covid_2020	4. BALANCING RISKS AND BENEFITS > Safety of study participants and researchers	0	The safety and well-being of trial participants, other patients, family members, researchers and other clinical and support staff is paramount. • In trials that proceed without modification, participants should explicitly be given the following options: o continuing to participate in the trial o suspending their participation, if this is viable, or o withdrawing from the trial	VL	2023-06-20 18:28:15		COVID-19 RESEARCH GUIDELINES	385	1.66753	2	2
●	21_Australian ctprg-statement-clinical-trials-covid_2020	5. MODIFICATIONS TO INFORMED CONSENT PROCESSES > INFORMED CONSENT MODIFICATIONS > participants opportunity to withdraw	0	Participants who do not attend clinic visits or complete other trial activities may be reminded that these are required; however, if a patient declines or 3 actively refuses to participate in trial activities, then their decision should be respected and they should be considered to have withdrawn from the trial. These participants should be informed that their decision will not affect their ongoi…	VL	2023-06-20 18:29:13		COVID-19 RESEARCH GUIDELINES	653	2.82831	2	3
●	21_Australian ctprg-statement-clinical-trials-covid_2020	4. BALANCING RISKS AND BENEFITS > FOLLOW UP STUDIES RIGOROUSLY > Continuous risk-benefit assessments > modify collection of efficacy endpoints	0	Participants should be informed of any modifications to the trial, including medical and other trial procedures, ongoing treatment or care and any tests or assessments that will have, or have the potential to have, an impact on them. • In trials that have been modified, participants should explicitly be given the following options: o participating in the trial, as modified, inclusive of alternati…	VL	2023-06-20 18:33:15		COVID-19 RESEARCH GUIDELINES	595	2.5771	3	3
●	21_Australian ctprg-statement-clinical-trials-covid_2020	4. BALANCING RISKS AND BENEFITS > FOLLOW UP STUDIES RIGOROUSLY > Continuous risk-benefit assessments > ensure continuation in alternative forms	0	n a situation where a trial participant is unable to attend a visit or otherwise fulfil a condition of participation due to public health directives or government policy (such as restricted travel between states and territories), sponsors and researchers are encouraged to facilitate the participant being able to continue to participate in the trial at a site that is within the limits of any such …	VL	2023-06-20 18:34:29		COVID-19 RESEARCH GUIDELINES	417	1.80613	3	3
●	20_Asia_Indian CMR_Guidance_COVID19_06_05_2020	5. MODIFICATIONS TO INFORMED CONSENT PROCESSES > INFORMED CONSENT MODIFICATIONS > provide adequate, comprehensive info about research&infection	0	Various measures to educate the public or communities about pandemic (COVID-19 infection), proposed research, risks and benefits, persons to be contacted etc. should be undertaken.	VL	2023-06-20 18:41:44		COVID-19 RESEARCH GUIDELINES	182	0.364985	7	7
●	20_Asia_Indian CMR_Guidance_COVID19_06_05_2020	4. BALANCING RISKS AND BENEFITS > Safety of study participants and researchers > Infection control measures: screening, disinfection, PPE	0	Storage of infectious samples requires adequate safeguards.	VL	2023-06-20 18:44:34		COVID-19 RESEARCH GUIDELINES	59	0.118319	7	7
●	21_Australian ctprg-statement-clinical-trials-covid_2020	2. RESEARCH GOVERNANCE AND OVERSIGHT > Upholding ethics standards > Ethical standards followed with additional precautions	0	HREC members, ethics administrative officers, research governance officers and executive officers should be aware of the guidance provided in this document and any updated guidance or advice, as well as current public health advice related to COVID-19. • NHMRC, TGA, all Australian Departments of Health and the CTPRG support efforts by institutions, HRECs, researchers and sponsors to ease the burd…	VL	2023-06-20 18:09:08		COVID-19 RESEARCH GUIDELINES	521	2.25658	7	7
●	2_PAHO on ethical issues_2020_eng	3. INCLUSION OF VULNERABLE POPULATIONS > Equity | Fair participant selection | Justice	0	Equity entails efforts to ensure that the poor and disadvantaged are not disproportionately burdened. Public health interventions as part of the response should aim at reducing inequities.	VL	2023-06-18 21:02:19		COVID-19 RESEARCH GUIDELINES	191	0.821576	3	3
●	6_WHO-Ethical standards for research during public health emerg	3. INCLUSION OF VULNERABLE POPULATIONS > Equity | Fair participant selection | Justice	0	How should research participants be selected for recruitment in emergencies? Participants should be treated with equal respect. They should be selected in such a way that minimizes risk, protects (but does not exclude) vulnerable populations, maximizes social value and collaborative partnerships, and does not jeopardize the scientific validity of the research. Pregnant women, minorities, children…	VL	2023-06-18 23:03:35		COVID-19 RESEARCH GUIDELINES	726	6.16822	3	3
●	20_Asia_Indian CMR_Guidance_COVID19_06_05_2020	3. INCLUSION OF VULNERABLE POPULATIONS > Equity | Fair participant selection | Justice	0	Distributive Justice: Individuals or communities invited for research should be selected in such a way that the benefits and burdens of research are equitably distributed without leading to social, racial or ethnic inequalities.	VL	2023-06-19 10:11:50		COVID-19 RESEARCH GUIDELINES	230	0.461245	6	6
●	2_PAHO on ethical issues_2020_eng	7. COLLABORATION AND PREPAREDNESS > Solidarity	0	Responsibility and solidarity dictate that relevant data should be promptly shared so other countries can act to reduce the harm caused by the outbreak.	VL	2023-06-18 21:07:15		COVID-19 RESEARCH GUIDELINES	153	0.658121	3	3
●	6_WHO-Ethical standards for research during public health emerg	8. PUBLIC ENGANEMENT AND COMMUNICATION > PUBLIC ENGAGEMENT > develop community engagement networks	0	Developing community engagement networks in advance to facilitate relationships is a key part of emergency preparedness.	VL	2023-06-20 15:55:14		COVID-19 RESEARCH GUIDELINES	121	1.02804	2	2
●	1_PAHOHSSBIOCOVID19220019_eng	7. COLLABORATION AND PREPAREDNESS > PREPAREDNESS > entrust authorities, establishing priorities&expert networks	0	Health authorities should designate a person who serves as a contact point for research as part of the national incident response team that is established during every health emergency.	VL	2023-06-18 20:39:26		COVID-19 RESEARCH GUIDELINES	186	0.110416	46	46
●	20_Asia_Indian CMR_Guidance_COVID19_06_05_2020	2. RESEARCH GOVERNANCE AND OVERSIGHT > REC REVIEW > Ethical issues related to reviewing protocol > Social value	0	Social values	VL	2023-06-21 20:12:41		COVID-19 RESEARCH GUIDELINES	13	0.0260704	10	10
●	20_Asia_Indian CMR_Guidance_COVID19_06_05_2020	4. BALANCING RISKS AND BENEFITS > Favourable risk benefit ratio	0	Benefit–risk assessment	VL	2023-06-21 20:13:00		COVID-19 RESEARCH GUIDELINES	23	0.0461245	10	10
●	20_Asia_Indian CMR_Guidance_COVID19_06_05_2020	2. RESEARCH GOVERNANCE AND OVERSIGHT > REC REVIEW > Ethical issues related to reviewing protocol > Scientific validity	0	Scientific design and conduct of study	VL	2023-06-21 20:15:14		COVID-19 RESEARCH GUIDELINES	39	0.0782112	10	10
●	20_Asia_Indian CMR_Guidance_COVID19_06_05_2020	2. RESEARCH GOVERNANCE AND OVERSIGHT > REC REVIEW > Ethical issues related to reviewing protocol > Disclosure of conflict of interest	0	Disclosure of conflict of interest	VL	2023-06-21 20:29:16		COVID-19 RESEARCH GUIDELINES	34	0.0681841	10	10
●	20_Asia_Indian CMR_Guidance_COVID19_06_05_2020	2. RESEARCH GOVERNANCE AND OVERSIGHT > Community considerations	0	Community considerations	VL	2023-06-21 20:29:37		COVID-19 RESEARCH GUIDELINES	24	0.04813	10	10
●	20_Asia_Indian CMR_Guidance_COVID19_06_05_2020	2. RESEARCH GOVERNANCE AND OVERSIGHT > REC REVIEW > Ethical issues related to reviewing protocol > Payment for participation	0	Payment for participation	VL	2023-06-21 20:29:43		COVID-19 RESEARCH GUIDELINES	25	0.0501354	10	10
●	20_Asia_Indian CMR_Guidance_COVID19_06_05_2020	2. RESEARCH GOVERNANCE AND OVERSIGHT > REC REVIEW > Ethical issues related to reviewing protocol > Qualification & adequacy of study sites	0	Qualification & adequacy of study sites	VL	2023-06-21 20:30:02		COVID-19 RESEARCH GUIDELINES	40	0.0802166	10	10
●	20_Asia_Indian CMR_Guidance_COVID19_06_05_2020	2. RESEARCH GOVERNANCE AND OVERSIGHT > REC REVIEW > Ethical issues related to reviewing protocol > Plans for medical management and compensation	0	Plans for medical management and compensation for study related injury	VL	2023-06-21 20:30:38		COVID-19 RESEARCH GUIDELINES	72	0.14439	10	10
●	20_Asia_Indian CMR_Guidance_COVID19_06_05_2020	2. RESEARCH GOVERNANCE AND OVERSIGHT > REC REVIEW > Ethical issues related to reviewing protocol > Selection and recruitment of participants	0	Selection and recruitment of participants	VL	2023-06-21 20:31:06		COVID-19 RESEARCH GUIDELINES	42	0.0842274	10	10
●	77_RDA COVID-19 Recommendations&Guidelines on Data Sharing F	6. DATA SHARING AND TRANSPARENCY > STRENGTHEN TRANSPARENCY > disseminate information through pre-print mechanisms	0	Pre-print journals should undergo an expedited review process to balance the need to publish findings rapidly with the requirement to publish relevant and reliable findings. Full reports should be made available immediately upon communication of results, e.g. through a press release. Peer-reviewed data articles should be treated as first-class research outputs equal in value to traditional peer-r…	VL	2023-06-21 20:45:02		COVID-19 RESEARCH GUIDELINES	640	0.146345	10	10
●	77_RDA COVID-19 Recommendations&Guidelines on Data Sharing F	6. DATA SHARING AND TRANSPARENCY > Accountability in data sharing > a fair return for research contributions > Preliminary results published without any review	0	preliminary results published without any review	VL	2023-06-21 20:51:55		COVID-19 RESEARCH GUIDELINES	49	0.0112046	22	22
●	3_PAHO_Guidance for ethics oversight of COVID-19 research	2. RESEARCH GOVERNANCE AND OVERSIGHT > REC REVIEW > Ethical issues related to reviewing protocol > Social value	0	Social value ● Taking into account the newly available evidence, does it continue being valuable to carry out this study in this particular context? ● What is the expected benefit of this study that is different from the benefits achieved by other similar studies that have been completed? ● Has the research question already been answered (totally or partially)? If so, does this answer take into a…	VL	2023-06-21 21:19:39		COVID-19 RESEARCH GUIDELINES	501	2.74822	4	4
●	20_Asia_Indian CMR_Guidance_COVID19_06_05_2020	8. PUBLIC ENGANEMENT AND COMMUNICATION > PUBLIC ENGAGEMENT > community engagement	0	Wherever possible, community representatives (e.g., Community advisory board) be involved in conceptualization, review, research, dissemination of results in such setting	VL	2023-06-20 18:43:02		COVID-19 RESEARCH GUIDELINES	171	0.342926	7	7
●	77_RDA COVID-19 Recommendations&Guidelines on Data Sharing F	6. DATA SHARING AND TRANSPARENCY > Accountability in data sharing > a fair return for research contributions > Promote open Science	0	Governments, research funders, and research or research-supporting institutions around the world must coordinate with one another, and support and promote Open Science through policy and investment to streamline the flow of data between local entities, and across international jurisdictions.	VL	2023-06-26 19:45:11		COVID-19 RESEARCH GUIDELINES	294	0.0672274	9	9
●	77_RDA COVID-19 Recommendations&Guidelines on Data Sharing F	6. DATA SHARING AND TRANSPARENCY > Accountability in data sharing > a fair return for research contributions > Invest in IT	0	There is a need to invest in state-of-the-art information technology (IT) and data management systems infrastructure. The investment should also be directed towards people and skills to fully utilise the potential of large-scale infrastructure. The minimum required infrastructure for pandemic response in terms of technology, skills, people and frameworks should be accessible to all jurisdictions/…	VL	2023-06-26 19:46:58		COVID-19 RESEARCH GUIDELINES	410	0.0937524	9	9
●	3_PAHO_Guidance for ethics oversight of COVID-19 research	2. RESEARCH GOVERNANCE AND OVERSIGHT > Modifications: > Rapid review	0	All research should be reviewed and approved by a research ethics committee (REC) before its initiation in order to guarantee its social and scientific value as well as its ethical conduct, including respect for participants’ rights, security, and wellbeing. RECs have the responsibility to carry out ethics reviews rapidly and approve research protocols that adhere to ethical standards after a rig…	VL	2023-08-10 08:34:54		COVID-19 RESEARCH GUIDELINES	422	2.31487	1	1
●	3_PAHO_Guidance for ethics oversight of COVID-19 research	1. RESEARCH PRIORITIZATION > Research is a key aspect of response > Need for rapid scientific data	0	Health-related research with human subjects is an essential component of the response to the COVID-19 pandemic	VL	2023-08-10 08:36:22		COVID-19 RESEARCH GUIDELINES	111	0.608886	1	1
●	3_PAHO_Guidance for ethics oversight of COVID-19 research	4. BALANCING RISKS AND BENEFITS > FOLLOW UP STUDIES RIGOROUSLY > Continuous risk-benefit assessments > more frequent central monitoring	0	The ethical acceptability of research can vary throughout its duration. For example, a study can cease to have social value if the question it aims at answering has been answered by another study with high quality evidence. A study can cease to have a favorable risk/benefit ratio if the study intervention is found to be riskier than initially thought, or if an effective treatment has already been…	VL	2023-08-10 08:38:37		COVID-19 RESEARCH GUIDELINES	717	3.93308	1	1
●	3_PAHO_Guidance for ethics oversight of COVID-19 research	8. PUBLIC ENGANEMENT AND COMMUNICATION > COMMUNICATION > ensure acceptability in response to emerging evidence	0	The pandemic poses additional challenges. Investigators should continuously evaluate, in a timely manner and on the basis of up-to-date available evidence, the justification for their studies and the conduct of such studies in the way in which they were approved. This duty is part of the ethics oversight of studies that RECs carry out. This document aims to guide the ethics analysis and procedure…	VL	2023-08-10 08:40:01		COVID-19 RESEARCH GUIDELINES	518	2.84147	1	1
●	3_PAHO_Guidance for ethics oversight of COVID-19 research	4. BALANCING RISKS AND BENEFITS > FOLLOW UP STUDIES RIGOROUSLY > Continuous risk-benefit assessments > more frequent central monitoring	0	II. Challenges of ethics oversight during the pandemic In the context of the pandemic, the oversight of ongoing COVID-19 research should be carried out more often than usual due to the great speed at which new scientific evidence is being produced. This rapid production of evidence, which is crucial to improving the response to the pandemic, can impact the social and scientific value of COVID-19 …	VL	2023-08-10 08:45:57		COVID-19 RESEARCH GUIDELINES	4126	22.633	1	2
●	3_PAHO_Guidance for ethics oversight of COVID-19 research	4. BALANCING RISKS AND BENEFITS > FOLLOW UP STUDIES RIGOROUSLY > Continuous risk-benefit assessments > establish oversight plan with periodic reports	0	III. Operational recommendations for ethics oversight When first reviewing the protocol, the REC should ask investigators to justify their study on the basis of the most up-to-date available evidence. With the approval of the protocol, the REC should establish the manner and deadlines for the oversight of the approved research according to the type of study and its level of risk. The oversight pl…	VL	2023-08-10 08:48:38		COVID-19 RESEARCH GUIDELINES	719	3.94405	2	2
●	3_PAHO_Guidance for ethics oversight of COVID-19 research	4. BALANCING RISKS AND BENEFITS > FOLLOW UP STUDIES RIGOROUSLY > Continuous risk-benefit assessments > submit substantial changes to REC	0	Aside from the previously-mentioned periodic presentation of reports, researchers should immediately inform the REC if at any moment they become aware of new evidence that could affect the development of the study, and justify how they will proceed as a result. For cases in which the REC becomes aware of new evidence that puts the conduct of a study in question, it should ask investigators for a …	VL	2023-08-10 08:49:39		COVID-19 RESEARCH GUIDELINES	2507	13.7521	3	3
●	3_PAHO_Guidance for ethics oversight of COVID-19 research	4. BALANCING RISKS AND BENEFITS > FOLLOW UP STUDIES RIGOROUSLY > Continuous risk-benefit assessments > more frequent central monitoring	0	The REC should evaluate the proposed course of action. To facilitate this analysis, both investigators and the REC can use as a guide the questions included in the following section. To assess the continuation or modification of a study, the REC should review the report that was presented and analyze whether it is pertinent to approve the study’s continuation, approve the proposed modifications, …	VL	2023-08-10 08:50:54		COVID-19 RESEARCH GUIDELINES	686	3.76303	4	4
●	3_PAHO_Guidance for ethics oversight of COVID-19 research	8. PUBLIC ENGANEMENT AND COMMUNICATION > COMMUNICATION > communicate info about going CT	0	The REC should evaluate the proposed course of action. To facilitate this analysis, both investigators and the REC can use as a guide the questions included in the following section. To assess the continuation or modification of a study, the REC should review the report that was presented and analyze whether it is pertinent to approve the study’s continuation, approve the proposed modifications, …	VL	2023-08-10 08:53:36		COVID-19 RESEARCH GUIDELINES	686	3.76303	4	4
●	3_PAHO_Guidance for ethics oversight of COVID-19 research	8. PUBLIC ENGANEMENT AND COMMUNICATION > COMMUNICATION > communicate info about going CT	0	If the REC decides to modify, suspend or cancel the study, investigators must communicate this decision immediately to the relevant health authorities. They should also record these changes as soon as possible in the respective research registries, including those that are part of WHO’s International Clinical Trials Registry Platform (ICTRP). In the case of the suspension or cancellation of the s…	VL	2023-08-10 08:55:20		COVID-19 RESEARCH GUIDELINES	1276	6.99945	4	4
●	3_PAHO_Guidance for ethics oversight of COVID-19 research	2. RESEARCH GOVERNANCE AND OVERSIGHT > REC REVIEW > Ethical issues related to reviewing protocol > Scientific validity	0	Scientific value ● Taking into account the newly available evidence, is the methodological design still adequate to respond to the research question? ● Is the control mechanism in the study still appropriate in light of newly available evidence? ● Taking into account the newly available evidence and the current context (for example, the epidemiologic context), is it still feasible to carry out th…	VL	2023-08-10 08:56:15		COVID-19 RESEARCH GUIDELINES	415	2.27647	5	5
●	3_PAHO_Guidance for ethics oversight of COVID-19 research	5. MODIFICATIONS TO INFORMED CONSENT PROCESSES > INFORMED CONSENT MODIFICATIONS > Fair and voluntary participation	0	Fair participant selection ● On the basis of newly available evidence, should inclusion and exclusion criteria be modified to minimize risks for participants and maximize the potential benefits of the study? ● To evaluate if it is appropriate to modify the inclusion and exclusion criteria, it should be considered whether previous studies have demonstrated, for example, that the study intervention…	VL	2023-08-10 08:56:30		COVID-19 RESEARCH GUIDELINES	503	2.75919	5	5
●	3_PAHO_Guidance for ethics oversight of COVID-19 research	4. BALANCING RISKS AND BENEFITS > Favourable risk benefit ratio	0	Favorable risk/benefit ratio ● Taking into account the new evidence: does it the risk-benefit balance continue being favorable? Are there new risks? Are these risks justified in light of the study’s potential benefits? Does the study have the potential for greater or different benefits from those that were initially considered? ● To evaluate if the risk-benefit balance continues being favorable, …	VL	2023-08-10 08:56:43		COVID-19 RESEARCH GUIDELINES	818	4.48711	5	5
●	3_PAHO_Guidance for ethics oversight of COVID-19 research	5. MODIFICATIONS TO INFORMED CONSENT PROCESSES > INFORMED CONSENT MODIFICATIONS > continuous monitoring and patient information	0	Informed consent ● Is there new information that could affect participants’ decision to continue in the study; for example, regarding risks of the intervention under study? How will this information be provided to participants? ● Has a modification of the protocol been identified, about which potential participants or those that were already enrolled in the study should be informed? ● Is it neces…	VL	2023-08-10 08:57:40		COVID-19 RESEARCH GUIDELINES	454	2.4904	5	5
●	3_PAHO_Guidance for ethics oversight of COVID-19 research	8. PUBLIC ENGANEMENT AND COMMUNICATION > COMMUNICATION > respect for participants and communities	0	Respect for participants ● Is there new evidence that participants should be informed about? Does this evidence impact the conduct of the study in such a way that it should be required for participants to be informed about it? ● In light of newly available evidence, should additional or different measures be considered to monitor the wellbeing of participants throughout the study? ● After having …	VL	2023-08-10 08:58:12		COVID-19 RESEARCH GUIDELINES	835	4.58036	6	6
●	35_EMA_points-consider-implications-coronavirus-disease-covid-1	1. RESEARCH PRIORITIZATION > Disrupted ongoing clinical trials	0	It is foreseeable that the COVID-19 18 pandemic will interfere with the conduct of many ongoing trials, not limited to the collection, analysis 19 and interpretation of clinical trial data.	VL	2023-08-10 09:06:08		COVID-19 RESEARCH GUIDELINES	191	1.73258	2	2
●	35_EMA_points-consider-implications-coronavirus-disease-covid-1	4. BALANCING RISKS AND BENEFITS > Safety of study participants and researchers	0	Most importantly, safety of study participants is paramount and must be at the heart of every decision 21 taken, regardless of any potential consequences for an ongoing trial. Beyond this, it is an ethical 22 mandate to proceed with a trial that has been started so that the efforts taken by study participants 23 and physicians can benefit drug development and inform patient care. Although it migh…	VL	2023-08-10 09:07:07		COVID-19 RESEARCH GUIDELINES	1007	9.13462	2	2
●	35_EMA_points-consider-implications-coronavirus-disease-covid-1	2. RESEARCH GOVERNANCE AND OVERSIGHT > Lack of clear guidelines > No general advices, ad hoc decisions	0	At this point in time it is not possible to provide general advice on how the different aspects related to 31 the COVID-19 pandemic should be handled, as implications on clinical trials are expected to be 32 manifold. Impact on recruitment, data collection, analysis and interpretation of results for each trial 33 will need a thorough case-by-case assessment.	VL	2023-08-10 09:10:36		COVID-19 RESEARCH GUIDELINES	363	3.29282	2	2
●	36_EMA_guidanceclinicaltrials_covid19_en_1	4. BALANCING RISKS AND BENEFITS > Safety of study participants and researchers > Issues related to isolation and quarantine > limited access to health care facilities	0	)	VL	2023-08-10 09:17:31		COVID-19 RESEARCH GUIDELINES	1	0.00162298	3	3
●	36_EMA_guidanceclinicaltrials_covid19_en_1	4. BALANCING RISKS AND BENEFITS > Safety of study participants and researchers > Issues related to isolation and quarantine > limited access to health care facilities	0	Extraordinary measures may need to be implemented and trials adjusted due, among others, to trial participants being in self-isolation/quarantine, limited access to public places (including hospitals) due to the risk of spreading infection, and health care professionals being committed to critical tasks.	VL	2023-08-10 09:17:59		COVID-19 RESEARCH GUIDELINES	308	0.499878	3	3
●	36_EMA_guidanceclinicaltrials_covid19_en_1	1. RESEARCH PRIORITIZATION > Research should never impede emergency response efforts > Overwhelmed health systems	0	The COVID-19 pandemic has been continuously putting national health care systems under high pressure. In some Member States the capacity of the health-care system has been at its limits since the beginning of the pandemic	VL	2023-08-10 09:18:26		COVID-19 RESEARCH GUIDELINES	223	0.361925	3	3
●	36_EMA_guidanceclinicaltrials_covid19_en_1	4. BALANCING RISKS AND BENEFITS > Sensitive approaches to requirements (not too rigid)	0	Against this background, pragmatic and harmonised actions are required to ensure the necessary flexibility and procedural simplifications needed to maintain the integrity of the trials, to ensure the rights, safety and wellbeing of trial participants and the protection and safety of clinical trial staff during this prolonged global public health crisis.	VL	2023-08-10 09:19:07		COVID-19 RESEARCH GUIDELINES	359	0.58265	3	3
●	36_EMA_guidanceclinicaltrials_covid19_en_1	1. RESEARCH PRIORITIZATION > Research is a key aspect of response > Balancing agility and safety	0	Against this background, pragmatic and harmonised actions are required to ensure the necessary flexibility and procedural simplifications needed to maintain the integrity of the trials, to ensure the rights, safety and wellbeing of trial participants and the protection and safety of clinical trial staff during this prolonged global public health crisis.	VL	2023-08-10 09:19:40		COVID-19 RESEARCH GUIDELINES	359	0.58265	3	3
●	36_EMA_guidanceclinicaltrials_covid19_en_1	4. BALANCING RISKS AND BENEFITS > Safety of study participants and researchers	0	Against this background, pragmatic and harmonised actions are required to ensure the necessary flexibility and procedural simplifications needed to maintain the integrity of the trials, to ensure the rights, safety and wellbeing of trial participants and the protection and safety of clinical trial staff during this prolonged global public health crisis.	VL	2023-08-10 09:19:48		COVID-19 RESEARCH GUIDELINES	359	0.58265	3	3
●	36_EMA_guidanceclinicaltrials_covid19_en_1	2. RESEARCH GOVERNANCE AND OVERSIGHT > Lack of clear guidelines > Harmonised guidance vs domestic requirements	0	Against this background, pragmatic and harmonised actions are required to ensure the necessary flexibility and procedural simplifications needed to maintain the integrity of the trials, to ensure the rights, safety and wellbeing of trial participants and the protection and safety of clinical trial staff during this prolonged global public health crisis.	VL	2023-08-10 09:31:51		COVID-19 RESEARCH GUIDELINES	359	0.58265	3	3
●	36_EMA_guidanceclinicaltrials_covid19_en_1	2. RESEARCH GOVERNANCE AND OVERSIGHT > Lack of clear guidelines > Harmonised guidance vs domestic requirements	0	Member States are encouraged to implement the harmonised guidance to the maximum possible extent to mitigate and slow down the disruption of clinical research in Europe during the public health crisis. At the same time, sponsors and investigators need to take into account that national legislation and derogations cannot be superseded. Member States shall complement this guidance to create additio…	VL	2023-08-10 09:33:49		COVID-19 RESEARCH GUIDELINES	479	0.777408	3	3
●	36_EMA_guidanceclinicaltrials_covid19_en_1	8. PUBLIC ENGANEMENT AND COMMUNICATION > COMMUNICATION > communicate info about going CT	0	The International Committee of Medical Journal Editors has made clear that in the event of public health emergencies, information with immediate public health implications should be disseminated without concern that this will preclude subsequent consideration for publication in a journal	VL	2023-08-10 09:37:06		COVID-19 RESEARCH GUIDELINES	291	0.472288	4	4
●	23_Africa_KEMRI-SERU_GUIDELINES-FOR-THE-CONDUCT-OF-RESEARCH-DURING-THE	4. BALANCING RISKS AND BENEFITS > Safety of study participants and researchers > Infection control measures: screening, disinfection, PPE	0	All researchers must take into consideration national guidance including relevant government directives aimed at mitigating the spread of COVID-8 KENYA MEDICAL RESEARCH INSTITUTE DOCUMENT TITLE: KEMRI SERU GUIDELINES FOR THE CONDUCT OF RESEARCH DURING THE COVID-19 PANDEMIC IN KENYA REF NO: KEMRI/SERU/REC/GUIDE/001 Version: 1 PAGE: 8 of 43 19 disease including physical distancing, hand washing & s…	VL	2023-08-10 10:35:55		COVID-19 RESEARCH GUIDELINES	637	0.782084	7	8
●	23_Africa_KEMRI-SERU_GUIDELINES-FOR-THE-CONDUCT-OF-RESEARCH-DURING-THE	4. BALANCING RISKS AND BENEFITS > Safety of study participants and researchers	0	The safety and well-being of potential and current research participants and their families, health care professionals, researchers and other staff involved in research should be prioritized at all times.	VL	2023-08-10 10:36:02		COVID-19 RESEARCH GUIDELINES	206	0.252919	8	8
●	23_Africa_KEMRI-SERU_GUIDELINES-FOR-THE-CONDUCT-OF-RESEARCH-DURING-THE	1. RESEARCH PRIORITIZATION > Research should never impede emergency response efforts > Distinguishing public health activities from research	0	Actions taken for public health or clinical purposes, and not for research purposes, are not research procedures and therefore do not require Scientific and Ethics Review (SERU) approval before implementation. For example, if a facility introduces mandatory clinical screening procedures related to COVID-19 for all people who visit the facility, including research participants, these screening pro…	VL	2023-08-10 10:36:27		COVID-19 RESEARCH GUIDELINES	478	0.58687	8	8
●	23_Africa_KEMRI-SERU_GUIDELINES-FOR-THE-CONDUCT-OF-RESEARCH-DURING-THE	4. BALANCING RISKS AND BENEFITS > Safety of study participants and researchers > Issues related to isolation and quarantine > reporting test positive cases to public authorities	0	Potential or current participants reporting possible COVID-19 exposure or symptoms during a study visit – if research staffs determine that a participant has potentially been exposed to COVID-19 or may be infected with COVID-19 - should immediately alert the public health authorities through the hotline number (719) provided to the public or the appropriate local MoH response team.	VL	2023-08-10 10:36:51		COVID-19 RESEARCH GUIDELINES	389	0.477599	8	8
●	23_Africa_KEMRI-SERU_GUIDELINES-FOR-THE-CONDUCT-OF-RESEARCH-DURING-THE	4. BALANCING RISKS AND BENEFITS > Safety of study participants and researchers > Infection control measures: screening, disinfection, PPE	0	The participant should be provided with a mask and isolated in a private room or an area with limited exposure to other persons while awaiting guidance from the MoH COVID-19 testing team regarding collection of samples and transportation of the participant to one of the determined Covid-19 isolation location	VL	2023-08-10 10:37:21		COVID-19 RESEARCH GUIDELINES	312	0.383062	8	8
●	26_Asia_Singapore_hsa_ctb_covid-19_guidance_for_clinical_trials_26aug2022	4. BALANCING RISKS AND BENEFITS > Safety of study participants and researchers > Issues related to isolation and quarantine > limited access to health care facilities	0	This may be a result of trial participants being unable to visit trial sites	VL	2023-08-10 11:10:48		COVID-19 RESEARCH GUIDELINES	77	0.252442	2	2
●	26_Asia_Singapore_hsa_ctb_covid-19_guidance_for_clinical_trials_26aug2022	1. RESEARCH PRIORITIZATION > Research should never impede emergency response efforts > Researchers, CA & REC members involved in emergency response	0	study staff redeploymen	VL	2023-08-10 11:11:16		COVID-19 RESEARCH GUIDELINES	23	0.0754049	2	2
●	26_Asia_Singapore_hsa_ctb_covid-19_guidance_for_clinical_trials_26aug2022	4. BALANCING RISKS AND BENEFITS > Safety of study participants and researchers > Issues related to isolation and quarantine > interruptions to supply chains	0	interruption of Investigational Product (IP) supply chain	VL	2023-08-10 11:11:52		COVID-19 RESEARCH GUIDELINES	58	0.190151	2	2
●	26_Asia_Singapore_hsa_ctb_covid-19_guidance_for_clinical_trials_26aug2022	4. BALANCING RISKS AND BENEFITS > Safety of study participants and researchers > Issues related to isolation and quarantine > challenges in conducting on site monitoring visits by sponsors	0	challenges in conducting on-site monitoring visits by sponsors.	VL	2023-08-10 11:12:59		COVID-19 RESEARCH GUIDELINES	64	0.209822	2	2
●	78_RMIT university Guidance Note on COVID-19 & RI	4. BALANCING RISKS AND BENEFITS > Safety of study participants and researchers > Issues related to isolation and quarantine > need to change face-to-face interviews and laboratory work	0	Physical distancing measures and other restrictions for health and wellbeing have changed how research can be conducted. They have introduced new challenges for working together. The restrictions have also reduced the capacity for oversight and replication of certain types of research. Together, the restrictions have meant that some research methods and approaches are significantly changed. For e…	VL	2023-08-10 13:52:08		COVID-19 RESEARCH GUIDELINES	574	2.43396	43	43
●	78_RMIT university Guidance Note on COVID-19 & RI	6. DATA SHARING AND TRANSPARENCY > Responsibly, with clear mechanisms for correcting errors > create and use Publication and authorship plan	0	create and use a Publication and Authorship Plan	VL	2023-08-10 14:00:53		COVID-19 RESEARCH GUIDELINES	48	0.203536	62	62
●	78_RMIT university Guidance Note on COVID-19 & RI	6. DATA SHARING AND TRANSPARENCY > Responsibly, with clear mechanisms for correcting errors > get prepared to engage with media and the public	0	prepared to engage with media and the public	VL	2023-08-10 14:01:52		COVID-19 RESEARCH GUIDELINES	44	0.186575	64	64
●	78_RMIT university Guidance Note on COVID-19 & RI	6. DATA SHARING AND TRANSPARENCY > Responsibly, with clear mechanisms for correcting errors > manage conflicts of interest	0	Please refer to advice about the effective management of conflicts of interest in research [Researcher Portal - Conflict of Interest: The 6 R's of COI Management]	VL	2023-08-10 14:02:47		COVID-19 RESEARCH GUIDELINES	162	0.686936	65	65
●	78_RMIT university Guidance Note on COVID-19 & RI	6. DATA SHARING AND TRANSPARENCY > Responsibly, with clear mechanisms for correcting errors > consider patenting and commercialisation issues	0	patenting and commercialisatio	VL	2023-08-10 14:03:37		COVID-19 RESEARCH GUIDELINES	30	0.12721	66	66
●	78_RMIT university Guidance Note on COVID-19 & RI	6. DATA SHARING AND TRANSPARENCY > Responsibly, with clear mechanisms for correcting errors > consider patenting and commercialisation issues	0	The open sharing of potentially commercially valuable research in the public domain should only occur after there has been a consideration of the intellectual property (IP) pathway to impact, including patenting and commercialisation.	VL	2023-08-10 14:03:46		COVID-19 RESEARCH GUIDELINES	234	0.99224	60	60
●	78_RMIT university Guidance Note on COVID-19 & RI	6. DATA SHARING AND TRANSPARENCY > Responsibly, with clear mechanisms for correcting errors > use preprint services & products	0	rapidly and openly share your research using preprint servers and products such as: The RMIT Open Access Research Repository RMIT Figshare - more information [Researcher Portal] and access [RMIT Figshare] Discipline-specific preprint servers such as medRxiv, bioRxiv and other services listed by ASAPbio [ASAPbio - Surveying the landscape of products and services for sharing preprints - Website] Th…	VL	2023-08-10 14:05:12		COVID-19 RESEARCH GUIDELINES	601	2.54845	67	71
●	78_RMIT university Guidance Note on COVID-19 & RI	6. DATA SHARING AND TRANSPARENCY > Responsibly, with clear mechanisms for correcting errors > research results and protocols immediately shared	0	research findings relevant to the outbreak are shared immediately with the World Health Organisation (WHO) upon journal submission, by the journal and with author knowledge	VL	2023-08-10 14:07:59		COVID-19 RESEARCH GUIDELINES	172	0.729339	73	73
●	78_RMIT university Guidance Note on COVID-19 & RI	6. DATA SHARING AND TRANSPARENCY > Responsibly, with clear mechanisms for correcting errors > peer reviewed publications made immediately open access	0	all peer-reviewed research publications relevant to the outbreak are made immediately open access, or freely available at least for the duration of the outbreak;	VL	2023-08-10 14:08:31		COVID-19 RESEARCH GUIDELINES	161	0.682695	72	72
●	78_RMIT university Guidance Note on COVID-19 & RI	6. DATA SHARING AND TRANSPARENCY > Responsibly, with clear mechanisms for correcting errors > use preprint services & products	0	research findings are made available via preprint servers before journal publication, or via platforms that make papers openly accessible before peer review, with clear statements regarding the availability of underlying data	VL	2023-08-10 14:09:20		COVID-19 RESEARCH GUIDELINES	225	0.954077	74	74
●	78_RMIT university Guidance Note on COVID-19 & RI	6. DATA SHARING AND TRANSPARENCY > Responsibly, with clear mechanisms for correcting errors > research results and protocols immediately shared	0	researchers share interim and final research data relating to the outbreak, together with protocols and standards used to collect the data, as rapidly and widely as possible - including with public health and research communities and the WHO.	VL	2023-08-10 14:10:08		COVID-19 RESEARCH GUIDELINES	242	1.02616	75	75
●	78_RMIT university Guidance Note on COVID-19 & RI	6. DATA SHARING AND TRANSPARENCY > Rapid sharing (disemination) > Integrity in rapid research data management	0	Integrity in rapid research data management	VL	2023-08-10 14:22:37		COVID-19 RESEARCH GUIDELINES	43	0.182335	76	76
●	78_RMIT university Guidance Note on COVID-19 & RI	6. DATA SHARING AND TRANSPARENCY > Responsibly, with clear mechanisms for correcting errors > create and use a Research Data Management Plan	0	create and use a Research Data Management Plan	VL	2023-08-10 14:29:27		COVID-19 RESEARCH GUIDELINES	46	0.195056	78	78
●	78_RMIT university Guidance Note on COVID-19 & RI	6. DATA SHARING AND TRANSPARENCY > Responsibly, with clear mechanisms for correcting errors > refer to FAIR sharing	0	efer to the FAIRsharing COVID-19 Collection of databases and standards for COVID-19-related research to support your research and enable sharing of digital data	VL	2023-08-10 14:31:07		COVID-19 RESEARCH GUIDELINES	160	0.678455	83	83
●	78_RMIT university Guidance Note on COVID-19 & RI	6. DATA SHARING AND TRANSPARENCY > Accountability in data sharing > a fair return for research contributions > Remote collaboration, supervision and graduate research	0	Remote collaboration, supervision and graduate research Physical distancing, travel restrictions, restrictions on non-essential work and other requirements in combination with the need for research into the COVID-19 pandemic have implications for all researchers and how they can meet the principles and responsibilities of the Australian Code. The following advice and resources are provided to sup…	VL	2023-08-10 14:34:47		COVID-19 RESEARCH GUIDELINES	3225	13.6751	85	105
●	78_RMIT university Guidance Note on COVID-19 & RI	6. DATA SHARING AND TRANSPARENCY > Accountability in data sharing > a fair return for research contributions > Use trusted resources for data	0	Use trusted resources for data RMIT WorkLife provides guidance and tools for staff about working remotely including resources for remote access to data storage. Storage platforms suitable for research during remote working include Microsoft OneDrive and AARNET Cloudstor, which is similar to Dropbox and provides 1TB of secure cloud storage for RMIT staff and students. RMIT Figshare is a recently i…	VL	2023-08-10 14:38:05		COVID-19 RESEARCH GUIDELINES	881	3.73574	106	112
●	73_COE_DH_BIO Statement on Human Rights	1. RESEARCH PRIORITIZATION > Research should never impede emergency response efforts > Overwhelmed health systems	0	The current COVID-19 crisis is affecting all countries in Europe and worldwide. This pandemic has and will continue to have a severe impact on individuals and societies. Health care systems are under extreme constraints facing very acute and complex situations daily. The increasing number of severe cases raises major ethical challenges that professionals and competent authorities have to address …	VL	2023-08-10 14:41:42		COVID-19 RESEARCH GUIDELINES	608	6.21423	2	2
●	73_COE_DH_BIO Statement on Human Rights	3. INCLUSION OF VULNERABLE POPULATIONS > Equity | Fair participant selection | Justice	0	The principle of equity of access to health care laid down in Article 3 of the Oviedo Convention must be upheld, even in a context of scarce resources. It requires that access to existing resources be guided by medical criteria, to ensure namely that vulnerabilities do not lead to discrimination in the access to healthcare. This is certainly relevant for the care of COVID-19 patients, but also fo…	VL	2023-08-10 14:46:03		COVID-19 RESEARCH GUIDELINES	938	9.58708	2	2
●	73_COE_DH_BIO Statement on Human Rights	7. COLLABORATION AND PREPAREDNESS > Solidarity	0	The principles underlined in this Statement together with the other principles laid down in the Oviedo Convention reflect and reinforce the fundamental and indissociable link between human rights, solidarity and responsibility which are essential in addressing the current crisis caused by the COVID-19 pandemic. • In this connection, certain elements of the preamble to the Oviedo Convention have n…	VL	2023-08-10 14:49:47		COVID-19 RESEARCH GUIDELINES	659	6.73549	4	4
●	70_Germany_Public Health Ethics and Covid-19 _2020	4. BALANCING RISKS AND BENEFITS > Safety of study participants and researchers > Issues related to isolation and quarantine > disadvantaged population groups disproportionately burdened	0	A structural perspective will reveal that disadvantaged population groups tend to be disproportionately burdened not only by the pandemic itself, but also by negative consequences of the infection control measures taken (16–18). Existing social vulnerabilities and disparities can be reproduced and exacerbated by a pandemic and by the infection control measures taken that puts further pressure on …	VL	2023-08-10 15:51:22		COVID-19 RESEARCH GUIDELINES	611	2.47098	2	2
●	71_UK_nuffieldbioethics.org_publications_ethical-considerat	7. COLLABORATION AND PREPAREDNESS > Solidarity	0	International solidarity Solidarity is also important at international level: emergencies such as the COVID-19 pandemic illustrate very clearly how inter-connected and interdependent nation states are. Financial and logistical support for less well-resourced countries will be essential in order to ensure that the global pandemic is brought under control. The research required to develop effective…	VL	2023-08-10 16:11:25		COVID-19 RESEARCH GUIDELINES	553	1.47153	5	5
●	4_PAHO_Guidance and strategies to streamline ethics review	1. RESEARCH PRIORITIZATION > Research is a key aspect of response > Need for rapid scientific data	0	Faced with the COVID-19 pandemic, we have the moral duty to conduct research that generates evidence to maintain, promote and improve health care delivery and decision-making, and to define policies for managing and mitigating the pandemic	VL	2023-08-10 17:04:06		COVID-19 RESEARCH GUIDELINES	241	1.32483	2	2
●	4_PAHO_Guidance and strategies to streamline ethics review	2. RESEARCH GOVERNANCE AND OVERSIGHT > Modifications: > Modified composition and procedures	0	Create alternative and flexible mechanisms and procedures for ethics review and oversight best suited to the characteristics of the country	VL	2023-08-10 17:05:56		COVID-19 RESEARCH GUIDELINES	140	0.769611	2	2
●	4_PAHO_Guidance and strategies to streamline ethics review	2. RESEARCH GOVERNANCE AND OVERSIGHT > Modifications: > Modified composition and procedures > Communication and coordination	0	Maintain procedures that enable efficient communication, harmonization of criteria, and co-operation between committees at different institutions and at different levels (where applicable), and relevant health authorities.	VL	2023-08-10 17:06:12		COVID-19 RESEARCH GUIDELINES	223	1.22588	2	2
●	4_PAHO_Guidance and strategies to streamline ethics review	2. RESEARCH GOVERNANCE AND OVERSIGHT > Modifications: > Modified composition and procedures > Communication and coordination	0	Maintain coordinated procedures for the review of multicenter studies that enable streamlined evaluations and avoid duplication of efforts within or among countries. Support mechanisms to ensure coordination between the reviews of the ethics review committee and the activities of regulatory authorities, such as the health authority responsible for regulating clinical trials. Ideally, the actions …	VL	2023-08-10 17:06:23		COVID-19 RESEARCH GUIDELINES	488	2.68265	2	2
●	4_PAHO_Guidance and strategies to streamline ethics review	2. RESEARCH GOVERNANCE AND OVERSIGHT > Modifications: > Modified composition and procedures > Centralisation to avoid repetitive reviews	0	In these situations, it is recommended that committees agree on a single committee whose review and decision on each research protocol will be binding for the rest involved in the ethics review process along with establishing responsibilities related to the protocol such as the oversight and communication, among other	VL	2023-08-10 17:15:44		COVID-19 RESEARCH GUIDELINES	323	1.7756	3	3
●	4_PAHO_Guidance and strategies to streamline ethics review	2. RESEARCH GOVERNANCE AND OVERSIGHT > Modifications: > Modified composition and procedures > Communication and coordination	0	Therefore, it is crucial that all COVID-19 ethics review committees, regardless of structure, have mechanisms in place to effectively coordinate and communicate between themselves and with health authorities in order to avoid duplication of efforts or the loss of valuable time.	VL	2023-08-10 17:14:18		COVID-19 RESEARCH GUIDELINES	280	1.53922	4	4
●	4_PAHO_Guidance and strategies to streamline ethics review	2. RESEARCH GOVERNANCE AND OVERSIGHT > Modifications: > Modified composition and procedures > Recruitment of independent consultants or ad hoc committee	0	Selecting independent consultants: Identifying experts (researchers, health professionals, social scientists, methodologists, ethicists, etc.) and establishing their availability in advance to consult on issues related to the response to the COVID-19 pandemic allows the committee to rely on their CIOMS. International ethical guidelines for health-related research involving humans. (Guideline 20: …	VL	2023-08-10 17:24:09		COVID-19 RESEARCH GUIDELINES	1634	8.98246	5	6
●	4_PAHO_Guidance and strategies to streamline ethics review	2. RESEARCH GOVERNANCE AND OVERSIGHT > Modifications: > Modified composition and procedures > Virtual meetings and tools of communication	0	Digital communications and document submission: Electronic systems like email and instant messaging facilitate and streamline communication between members of the committee, as well as with investigators, authorities and others involved in the research; they are also adaptable to the restrictions placed on physical movement that help prevent the propagation of the new coronavirus cases among the …	VL	2023-08-10 17:25:35		COVID-19 RESEARCH GUIDELINES	514	2.82557	6	6
●	4_PAHO_Guidance and strategies to streamline ethics review	2. RESEARCH GOVERNANCE AND OVERSIGHT > Modifications: > Modified composition and procedures > Electronic documentation	0	Maintaining online systems for the review of research protocols (such as ProEthos) facilitates the work of the committee and decreases considerably the amount of time required for the submission of documentation and information. If the committee does not have an online system in place, it should request that all documents be submitted through other electronic means.	VL	2023-08-10 17:26:04		COVID-19 RESEARCH GUIDELINES	371	2.03947	6	6
●	4_PAHO_Guidance and strategies to streamline ethics review	2. RESEARCH GOVERNANCE AND OVERSIGHT > Modifications: > Modified composition and procedures > Virtual meetings and tools of communication	0	Virtual meetings: Virtual meetings should be conducted through video or telephone calls to facilitate meetings during the pandemic without causing unnecessary risk to members. Researchers can also be called or included virtually if it becomes necessary to consult them during the meeting. It is advisable to ensure researchers will be available by informing them of the date and time of the meeting …	VL	2023-08-10 17:26:18		COVID-19 RESEARCH GUIDELINES	414	2.27585	6	6
●	4_PAHO_Guidance and strategies to streamline ethics review	2. RESEARCH GOVERNANCE AND OVERSIGHT > Modifications: > Modified composition and procedures > Flexibility in requirements	0	Flexibility in the requirements for document submission: It is important to not reject studies due to concerns about their presentation (for example, missing complementary documents or signatures on documents). If there are substantive gaps to be filled, committees can require researchers to respond within a reasonable time frame without impeding the start of the review of the study.	VL	2023-08-10 17:26:30		COVID-19 RESEARCH GUIDELINES	389	2.13842	6	6
●	4_PAHO_Guidance and strategies to streamline ethics review	2. RESEARCH GOVERNANCE AND OVERSIGHT > Modifications: > Modified composition and procedures > Deferred approval | staggered decision-making	0	Staggered review and decision-making: It is possible that a majority of committee members will be overwhelmed with duties related to the pandemic response, which could complicate their participation in virtual meetings. In this case, and in order to not affect quorum, committees can make use of staggered deliberations and decision-making.	VL	2023-08-10 17:27:17		COVID-19 RESEARCH GUIDELINES	343	1.88555	7	7
●	4_PAHO_Guidance and strategies to streamline ethics review	2. RESEARCH GOVERNANCE AND OVERSIGHT > Modifications: > Modified composition and procedures > Tight deadlines	0	Tight deadlines: Responding in a timely manner is the objective of streamlined review. Because of this, it is necessary to set tight deadlines for the review of protocols, meetings, communications with researchers, time to receive responses from researchers, and the committee’s final decisions. Although the time that elapses from review until the committee’s decision is issued will depend on vari…	VL	2023-08-10 17:28:05		COVID-19 RESEARCH GUIDELINES	1054	5.79407	7	7
●	4_PAHO_Guidance and strategies to streamline ethics review	1. RESEARCH PRIORITIZATION > Research should never impede emergency response efforts > Overwhelmed health systems	0	Although conducting research during COVID-19 pandemic is an ethical duty toward understand the disease and improving prevention and health care delivery, it is important to consider that this should not interfere inappropriately with attention given to patients, the work of healthcare professionals or the functioning of health care delivery centers where research will occur.	VL	2023-08-10 17:29:38		COVID-19 RESEARCH GUIDELINES	380	2.08895	8	8
●	4_PAHO_Guidance and strategies to streamline ethics review	4. BALANCING RISKS AND BENEFITS > Conducting rigorous studies, ensuring RE & RI standards	0	The research carried out during an emergency should be rigorous and adhere to national and international ethical standards. Nevertheless, careful analysis needs to be given to what ethical considerations imply in the exceptional context of this emergency. It is therefore essential to keep context in mind.	VL	2023-08-10 17:30:11		COVID-19 RESEARCH GUIDELINES	309	1.69864	8	8
●	4_PAHO_Guidance and strategies to streamline ethics review	3. INCLUSION OF VULNERABLE POPULATIONS > Heightened vulnerability due to acute condition, need for intervention	0	For example, in the current pandemic, the potential vulnerability of participants and healthcare professionals, isolation of participants preventing familial support and existing health care delivery protocols may impede the use of habitual processes when obtaining informed consent	VL	2023-08-10 17:32:57		COVID-19 RESEARCH GUIDELINES	284	1.56121	8	8
●	4_PAHO_Guidance and strategies to streamline ethics review	5. MODIFICATIONS TO INFORMED CONSENT PROCESSES > INFORMED CONSENT MODIFICATIONS > modification of IC processes	0	. Faced with this reality, committees should consider appropriate alternative mechanisms to guarantee the process is carried out in a way that avoids risks of contagion while allowing the will of the participant to be registered. Contact with participants in COVID-19-related research might thus be made through video or phone calls, with the registry of consent carried out through audiovisual mean…	VL	2023-08-10 17:33:40		COVID-19 RESEARCH GUIDELINES	552	3.03447	8	8
●	4_PAHO_Guidance and strategies to streamline ethics review	4. BALANCING RISKS AND BENEFITS > FOLLOW UP STUDIES RIGOROUSLY > Continuous risk-benefit assessments > more frequent central monitoring	0	It is important that ethics review committees keep in mind that, in an emergency situation such as the one we are currently experiencing, a large volume of knowledge about COVID-19 is being produced rapidly. Because of this, there is a high probability that research will need to be modified, or even suspended, based on the results that are obtained locally or globally.	VL	2023-08-10 17:35:57		COVID-19 RESEARCH GUIDELINES	374	2.05596	8	8
●	4_PAHO_Guidance and strategies to streamline ethics review	4. BALANCING RISKS AND BENEFITS > FOLLOW UP STUDIES RIGOROUSLY > Continuous risk-benefit assessments > more frequent central monitoring	0	Regardless of the organization of ethics review and oversight process adopted, once the COVID-19 pandemic has ended the ethics review committees that have approved COVID-19-related Pan American Health Organization 8 research with human subjects should continue their monitoring responsibilities until the conclusion of the studies.	VL	2023-08-10 17:36:10		COVID-19 RESEARCH GUIDELINES	333	1.83058	8	9
●	63_PK_COVID-19 Pandemic_ Guidelines for Ethical Healthcare	1. RESEARCH PRIORITIZATION > Research should never impede emergency response efforts > Overwhelmed health systems	0	As a developing country, healthcare systems in Pakistan function in a state of chronic scarcity of resources even during times of normalcy. The pandemic will serve to amplify this problem several folds as has also been demonstrated in many developed countries with far better healthcare systems in place. G. Scarce resources include but are not limited to Intensive Care Unit (ICU) beds, mechanical …	VL	2023-08-10 18:07:46		COVID-19 RESEARCH GUIDELINES	660	4.87913	3	3
●	60_SAMA_Guidance for Managing Ethical Issues_2020	1. RESEARCH PRIORITIZATION > Research should never impede emergency response efforts > Overwhelmed health systems	0	As a Nation, our health care resources are already limited. COVID-19 may tragically constrain those resources further, resulting in the loss of lives that would have been preventable under normal circumstances	VL	2023-08-10 18:14:04		COVID-19 RESEARCH GUIDELINES	211	0.626206	3	3
●	60_SAMA_Guidance for Managing Ethical Issues_2020	1. RESEARCH PRIORITIZATION > Research is a key aspect of response > Need for rapid scientific data	0	There is a moral obligation to learn as much as possible as quickly as possible, to inform the ongoing public health response, and to allow for the proper scientific evaluation of new interventions being tested. Carrying out this obligation requires carefully designed and ethically conducted scientific research. In addition to clinical trials evaluating diagnostics, treatments or preventive measu…	VL	2023-08-10 18:27:37		COVID-19 RESEARCH GUIDELINES	655	1.94391	12	12
●	75_UNESCO_Ethical Considerations from a Global Perspective_2020	7. COLLABORATION AND PREPAREDNESS > Solidarity	0	.Pandemics showcase the dependency between states, for example in terms of availability of reagents to be able to perform diagnostic tests, protective masks, ventilating machines, etc. The IBC and COMEST call for international cooperation and solidarity, instead of narrow national interest, underlining the responsibility of rich countries to help poor nations during this time of international pub…	VL	2023-08-10 21:47:40		COVID-19 RESEARCH GUIDELINES	599	4.52075	4	4
●	75_UNESCO_Ethical Considerations from a Global Perspective_2020	8. PUBLIC ENGANEMENT AND COMMUNICATION > COMMUNICATION > facilitate comprehension	0	Information issued by politicians, scientists, authorities, and the media need to be timely, accurate, clear, complete, and transparent. Different categories of information are needed so that everybody, regardless of age, life circumstances, or level of education, is able to appraise the situation. In the age of social media which accommodates misinformation and ‘fake news’, accurate public infor…	VL	2023-08-10 22:02:18		COVID-19 RESEARCH GUIDELINES	984	7.42642	3	3
●	75_UNESCO_Ethical Considerations from a Global Perspective_2020	4. BALANCING RISKS AND BENEFITS > Safety of study participants and researchers > Issues related to isolation and quarantine > intra-familial violence	0	Measures such as isolation and quarantine impact heavily on vulnerable persons. Specific attention should be given to intra-familial violence,	VL	2023-08-10 22:10:59		COVID-19 RESEARCH GUIDELINES	144	1.08679	2	2
●	75_UNESCO_Ethical Considerations from a Global Perspective_2020	4. BALANCING RISKS AND BENEFITS > Safety of study participants and researchers > Issues related to isolation and quarantine > worsening economic situations	0	and to persons living in precarious economic situations, especially in developing countries. Strategies for support and for avoiding worsening their conditions should be taken into consideration	VL	2023-08-10 22:11:53		COVID-19 RESEARCH GUIDELINES	196	1.47925	2	2
●	75_UNESCO_Ethical Considerations from a Global Perspective_2020	4. BALANCING RISKS AND BENEFITS > Safety of study participants and researchers > Issues related to isolation and quarantine > disadvantaged population groups disproportionately burdened	0	Vulnerable individuals become even more vulnerable in times of pandemic. It is particularly important to take note of vulnerability related to poverty, discrimination, gender, illness, loss of autonomy or functionality, elder age, disability, ethnicity, incarceration (prisoners), undocumented migration, and the status of refugees and stateless persons	VL	2023-08-10 22:12:14		COVID-19 RESEARCH GUIDELINES	357	2.69434	2	2
●	75_UNESCO_Ethical Considerations from a Global Perspective_2020	4. BALANCING RISKS AND BENEFITS > Safety of study participants and researchers > Issues related to isolation and quarantine > stress triggered by pandemic anxiety and confinement	0	. Further measures should also be taken to address the pschological stress triggered by pandemic anxiety and the impact of confinement.	VL	2023-08-10 22:14:05		COVID-19 RESEARCH GUIDELINES	137	1.03396	2	2
●	75_UNESCO_Ethical Considerations from a Global Perspective_2020	1. RESEARCH PRIORITIZATION > Research should never impede emergency response efforts > Overwhelmed health systems	0	Pandemics clearly expose the strength and weaknesses of the healthcare systems in different countries, as well as the obstacles and inequities of access to healthcare. The IBC and COMEST highlight that the manner in which resources are allocated in health and inadequate access to healthcare are central to many problems. The allocation of resources and a strong public health system need to be of p…	VL	2023-08-10 22:15:46		COVID-19 RESEARCH GUIDELINES	1195	9.01887	2	2
●	47_HU_Országos Gyógyszerészeti és Élelmezés-egészségügyi Intéze	1. RESEARCH PRIORITIZATION > Disrupted ongoing clinical trials	0	Extraordinary measures already implemented to inhibit spreading infections may have an impact on the conduct of clinical trials and some changes may be required however continuity of clinical trials must be provided especially for those patients for whom the continuation of the treatment is especially important (e.g. oncology patients).	VL	2023-08-10 23:06:11		COVID-19 RESEARCH GUIDELINES	340	2.60516	1	1
●	47_HU_Országos Gyógyszerészeti és Élelmezés-egészségügyi Intéze	5. MODIFICATIONS TO INFORMED CONSENT PROCESSES > INFORMED CONSENT MODIFICATIONS > modification of IC processes	0	Considering the current situation with its restrictions, in case of ongoing trials, a new informed consent form may be necessary and patients may have to be re-informed. Alternative opportunities for this re-information should be considered, e.g. contacting enrolled subjects via telephone or video-call, and obtaining oral consent followed by confirmation via e-mail. Every consent obtained this wa…	VL	2023-08-11 08:25:35		COVID-19 RESEARCH GUIDELINES	540	4.13761	2	2
●	47_HU_Országos Gyógyszerészeti és Élelmezés-egészségügyi Intéze	5. MODIFICATIONS TO INFORMED CONSENT PROCESSES > INFORMED CONSENT MODIFICATIONS > oral consent in the presence of witness	0	In Hungary, electronic patient information sheets and informed consent forms are not permitted, according to the law that must be followed in the current extraordinary situation as well.	VL	2023-08-11 08:25:42		COVID-19 RESEARCH GUIDELINES	187	1.43284	2	2
●	46_France_covid-19-english-mai2020-archived	1. RESEARCH PRIORITIZATION > Disrupted ongoing clinical trials	0	The COVID-19 pandemic has an immediate impact on the conduct of clinical trials.	VL	2023-08-11 08:43:25		COVID-19 RESEARCH GUIDELINES	80	0.488639	1	1
●	46_France_covid-19-english-mai2020-archived	1. RESEARCH PRIORITIZATION > Research should never impede emergency response efforts > Researchers, CA & REC members involved in emergency response	0	The availability of research site staff in the context of overcrowding must be taken into account, as must national containment rules.	VL	2023-08-11 08:43:53		COVID-19 RESEARCH GUIDELINES	136	0.830687	1	1
●	46_France_covid-19-english-mai2020-archived	4. BALANCING RISKS AND BENEFITS > Safety of study participants and researchers	0	For ongoing trials, the situation is unprecedented and should lead all stakeholders to put in place all the necessary measures to ensure the safety of patients participating in research.	VL	2023-08-11 08:44:48		COVID-19 RESEARCH GUIDELINES	187	1.14219	1	1
●	46_France_covid-19-english-mai2020-archived	4. BALANCING RISKS AND BENEFITS > FOLLOW UP STUDIES RIGOROUSLY > Continuous risk-benefit assessments > thorough risk assessment	0	Adaptation of follow-up conditions could be considered but also appropriate measure to guarantee, if necessary, the continuation of treatment when the clinical situation justifies it. The continuation of inclusions may accordingly be considered in situations of unmet medical need, provided potential risks associated with the risk of concomitant SARS-CoV-2 infection are taken into account. For pat…	VL	2023-08-11 08:45:54		COVID-19 RESEARCH GUIDELINES	1126	6.8776	1	1
●	46_France_covid-19-english-mai2020-archived	4. BALANCING RISKS AND BENEFITS > FOLLOW UP STUDIES RIGOROUSLY > Continuous risk-benefit assessments > prioritize visits, remote visits	0	May patient follow-up visits be adapted? Yes The collection of information by teleconsultation is recommended on an exceptional basis, with a focus on safety data and primary objective endpoints. Any data that cannot be assessed remotely will be noted as missing. The failure to complete a protocol visit will not be considered as a reason for study discontinuation and, beyond the necessary documen…	VL	2023-08-11 08:51:47		COVID-19 RESEARCH GUIDELINES	778	4.75202	3	3
●	46_France_covid-19-english-mai2020-archived	4. BALANCING RISKS AND BENEFITS > FOLLOW UP STUDIES RIGOROUSLY > Continuous risk-benefit assessments > transfer patients to other/new trial sites if needed	0	2/ May a patient change his trial site in order to unburden a center in tension or in order to limit his journeys? Yes Get the agreement of the patient and the investigators at both trial sites. Transfer case report forms and all patient information. Supply the new trial site accordingly. 3/ Is it possible to open new trial sites quickly in order to unburden centers under stress or to limit journ…	VL	2023-08-11 08:53:35		COVID-19 RESEARCH GUIDELINES	613	3.7442	3	3
●	46_France_covid-19-english-mai2020-archived	4. BALANCING RISKS AND BENEFITS > FOLLOW UP STUDIES RIGOROUSLY > Continuous risk-benefit assessments > consider suspending inclusion	0	May a trial be suspended because of the pandemic? Yes A decision to suspend inclusions may be justified by the context of the study and/or the unavailability of teams (sponsor or investigators). The continuation or not of ongoing treatments must be specified and justified. A decision to discontinue ongoing treatments must be evaluated according to the clinical context of each patient and associat…	VL	2023-08-11 08:54:35		COVID-19 RESEARCH GUIDELINES	619	3.78085	2	2
●	45_Finland_Clinical trials during the coronavirus epidemic (COV	4. BALANCING RISKS AND BENEFITS > FOLLOW UP STUDIES RIGOROUSLY > Continuous risk-benefit assessments > modify delivery of IMPs to the patient	0	Delivery of investigational medicinal products to the patient As the epidemic worsens, exceptional arrangements may have to be made for the delivery of the investigational medicinal products to the patient (e.g. delivery to the home address instead of handing over the medicinal products during subjects’ visits to the research location). In such cases, these exceptional arrangements must be essent…	VL	2023-08-11 09:00:47		COVID-19 RESEARCH GUIDELINES	830	22.9535	1	1
●	46_France_covid-19-english-mai2020-archived	4. BALANCING RISKS AND BENEFITS > FOLLOW UP STUDIES RIGOROUSLY > Continuous risk-benefit assessments > modify delivery of IMPs to the patient	0	5/ Is the delivery of investigational products for longer durations allowed? Yes in compliance with safety instructions, patient information and traceability. If visits during which the investigational medicinal products or devices should have been delivered to patients are skipped, arrangements must be made to assess the tolerability of the treatment and to adjust the treatment if necessary, for…	VL	2023-08-11 09:01:38		COVID-19 RESEARCH GUIDELINES	2466	15.0623	3	4
●	46_France_covid-19-english-mai2020-archived	4. BALANCING RISKS AND BENEFITS > Safety of study participants and researchers > Issues related to isolation and quarantine > reporting test positive cases to public authorities	0	8/ What should be done if a patient included in a trial and under treatment becomes infected with SARS-CoV-2? ANSM – O5/20/2020 updated: 03/23/2020 The continuation or suspension of investigational products should be evaluated by the investigator in liaison with the sponsor based on the clinical context. Testing strategy for clinical trials patients have to be in line with national recommendation…	VL	2023-08-11 09:03:08		COVID-19 RESEARCH GUIDELINES	867	5.29563	4	5
●	76_Mexico_BIOETHICS_IN_THE_FACE_OF_THE_COVID-19_PANDEMIC_2020	1. RESEARCH PRIORITIZATION > Research is a key aspect of response > Need for rapid scientific data	0	In a context of epidemiological contingency –especially in the case of a new infectious agent–, it is imperative to support scientific research, as an essential tool to develop the knowledge base that will inform public health interventions and policies, and influence decision-making of public health, in order to provide an immediate response that contributes to preventing diseases, disabilities …	VL	2023-08-11 10:28:38		COVID-19 RESEARCH GUIDELINES	469	3.38799	2	2
●	52_NL_Recommendations+for+the+conduct+of+clinical+research+at+t	4. BALANCING RISKS AND BENEFITS > Safety of study participants and researchers	0	CCMO wishes to emphasise that in all cases the safety of research subjects and the health of healthcare professionals is paramount.	VL	2023-08-11 11:14:59		COVID-19 RESEARCH GUIDELINES	132	2.0073	1	1
●	52_NL_Recommendations+for+the+conduct+of+clinical+research+at+t	4. BALANCING RISKS AND BENEFITS > Safety of study participants and researchers	0	As a sponsor or investigator, you should consider whether the clinical research, or parts of the clinical research, can be temporarily halted or not. CCMO realises that in many cases this is not possible with ongoing research. For example, because the subjects have to be given the study medication or because tests have to be carried out to ensure the safety of the subject. This may lead to protoc…	VL	2023-08-11 11:15:24		COVID-19 RESEARCH GUIDELINES	515	7.83151	1	1
●	52_NL_Recommendations+for+the+conduct+of+clinical+research+at+t	5. MODIFICATIONS TO INFORMED CONSENT PROCESSES > INFORMED CONSENT MODIFICATIONS > deffered consent	0	In case a subject is unable to provide (re)consent to (continue to) participate in a clinical trial in an emergency situation, obtaining consent can be deferred under specific conditions. The applicable conditions for such a deferred consent are described in the CCMO memorandum with flow chart Deferred Consent (in Dutch). To be able to use the possibility of deferred consent it is mandatory to ob…	VL	2023-08-11 11:16:42		COVID-19 RESEARCH GUIDELINES	586	8.91119	2	2
●	52_NL_Recommendations+for+the+conduct+of+clinical+research+at+t	2. RESEARCH GOVERNANCE AND OVERSIGHT > Modifications: > Modified composition and procedures > Flexibility in requirements	0	The obligation to submit a cover letter with a wet signature for initial applications and substantial amendments to the review committee and/or the competent authority has been suspended. Instead, a digital or scanned signature of the applicant is sufficient;	VL	2023-08-11 11:17:08		COVID-19 RESEARCH GUIDELINES	261	3.96898	2	2
●	52_NL_Recommendations+for+the+conduct+of+clinical+research+at+t	2. RESEARCH GOVERNANCE AND OVERSIGHT > Modifications: > Modified composition and procedures > Electronic documentation	0	The obligation to submit a cover letter with a wet signature for initial applications and substantial amendments to the review committee and/or the competent authority has been suspended. Instead, a digital or scanned signature of the applicant is sufficient;	VL	2023-08-11 11:17:11		COVID-19 RESEARCH GUIDELINES	261	3.96898	2	2
●	52_NL_Recommendations+for+the+conduct+of+clinical+research+at+t	4. BALANCING RISKS AND BENEFITS > FOLLOW UP STUDIES RIGOROUSLY > Continuous risk-benefit assessments > submit substantial changes to REC	0	• When the restart of the clinical research involves substantial modifications, prior approval from the review committee for restarting the trial is required. In the case of a substantial amendment to a clinical trial with an investigational medicinal product, a "statement of no ground for non-acceptance" must also be issued by the competent authority; • The procedure for submitting a substantial…	VL	2023-08-11 11:17:55		COVID-19 RESEARCH GUIDELINES	775	11.7853	2	2
●	52_NL_Recommendations+for+the+conduct+of+clinical+research+at+t	2. RESEARCH GOVERNANCE AND OVERSIGHT > Modifications: > Modified composition and procedures > Flexibility in requirements	0	CCMO does not consider logistical changes (e.g. telephone visits instead of physical visits, adjustments to schedule visits), the direct delivery of investigational medicinal Recommendations for the conduct of clinical research at the time of restrictive measures due to the coronavirus 23 February 2021 2-2 products to the trial participant and changes to the monitor plan (e.g. remote monitoring o…	VL	2023-08-11 11:19:27		COVID-19 RESEARCH GUIDELINES	495	7.52737	1	2
●	52_NL_Recommendations+for+the+conduct+of+clinical+research+at+t	4. BALANCING RISKS AND BENEFITS > FOLLOW UP STUDIES RIGOROUSLY > Continuous risk-benefit assessments > modify delivery of IMPs to the patient	0	Study medication can be sent directly to the research subject by courier from the (hospital)pharmacy for reasons of subject safety; you need not inform the review committee about this, but do record this temporary procedure in writing. Consent by trial participants for using personal information is obligatory for sending IMP. Consent may be given orally and should be documented and confirmed by t…	VL	2023-08-11 11:19:45		COVID-19 RESEARCH GUIDELINES	507	7.70985	1	1
●	52_NL_Recommendations+for+the+conduct+of+clinical+research+at+t	4. BALANCING RISKS AND BENEFITS > FOLLOW UP STUDIES RIGOROUSLY > Continuous risk-benefit assessments > thorough risk assessment	0	Set up a risk analysis on the consequences of the coronavirus on the conduct of the clinical research , whereby the safety of the participants is paramount;	VL	2023-08-11 11:20:38		COVID-19 RESEARCH GUIDELINES	157	2.38747	1	1
●	52_NL_Recommendations+for+the+conduct+of+clinical+research+at+t	4. BALANCING RISKS AND BENEFITS > FOLLOW UP STUDIES RIGOROUSLY > Continuous risk-benefit assessments > document protocol deviations and safety issues	0	Record all deviations from the protocol and the standard procedure in writing; unless the subject’s safety is at stake, these protocol deviations need not be submitted to the review committee;	VL	2023-08-11 11:33:34		COVID-19 RESEARCH GUIDELINES	194	2.95012	1	1
●	52_NL_Recommendations+for+the+conduct+of+clinical+research+at+t	4. BALANCING RISKS AND BENEFITS > FOLLOW UP STUDIES RIGOROUSLY > Continuous risk-benefit assessments > submit substantial changes to REC	0	A deviation from the protocol or a protocol modification due to urgent safety measures to eliminate immediate hazards to the subject can take place without prior approval by the review committee. However, this must be reported immediately to the review committee;	VL	2023-08-11 11:33:39		COVID-19 RESEARCH GUIDELINES	266	4.04501	1	1
●	66_Africa_Ethiopia_National-Comprehensive-COVID19-Management-Handbook	1. RESEARCH PRIORITIZATION > Research should never impede emergency response efforts > Overwhelmed health systems	0	The COVID 19 pandemic is causing huge stress on the health care system of all countries in the world. The impact of the pandemic is both social and economic	VL	2023-08-12 15:18:07		COVID-19 RESEARCH GUIDELINES	157	0.0718417	4	4
●	36_EMA_guidanceclinicaltrials_covid19_en_1	2. RESEARCH GOVERNANCE AND OVERSIGHT > Modifications: > Rapid review	0	Applications for multinational COVID-19 therapeutic trials submitted in CTIS can be considered for fast-tracked assessment within the EU4Health joint action ‘CT-CURE’19	VL	2023-08-10 10:29:24		COVID-19 RESEARCH GUIDELINES	170	0.275907	18	18
●	36_EMA_guidanceclinicaltrials_covid19_en_1	7. COLLABORATION AND PREPAREDNESS > Promote interdisciplinary multinational research	0	The Member States support the submission of large, multinational trial protocols for the investigation of new treatments for COVID-1918 .	VL	2023-08-10 10:27:59		COVID-19 RESEARCH GUIDELINES	139	0.225594	18	18
●	70_Germany_Public Health Ethics and Covid-19 _2020	1. RESEARCH PRIORITIZATION > Research is a key aspect of response > Need for rapid scientific data	0	Additional research, monitoring the side-effects and consequences of infection control measures (social isolation, social inequalities, unmet medical needs that are not Covid-19- related, etc.) has to be pursued.	VL	2023-08-10 16:10:28		COVID-19 RESEARCH GUIDELINES	214	0.865451	5	5
●	71_UK_nuffieldbioethics.org_publications_ethical-considerat	1. RESEARCH PRIORITIZATION > Research is a key aspect of response > Need for rapid scientific data	0	Research designed to evaluate the impact of such lockdowns will be very important in helping determine both their effectiveness and their social costs in areas such as mental health, jobs and livelihoods, and hence the proportionality of the use in their future.7	VL	2023-08-10 16:10:04		COVID-19 RESEARCH GUIDELINES	265	0.705162	2	2
●	71_UK_nuffieldbioethics.org_publications_ethical-considerat	1. RESEARCH PRIORITIZATION > Research is a key aspect of response > Need for rapid scientific data	0	THE RESEARCH PHASE Actions to date The action plan sets out how the UK Government is liaising with the National Institute for Health Research (NIHR), UK Research and Innovation (UKRI) including the Medical Research Council (MRC) and other funders such as Wellcome to support and coordinate research during the COVID-19 outbreak. The UK is also playing a significant role in supporting the internatio…	VL	2023-08-10 16:16:18		COVID-19 RESEARCH GUIDELINES	1099	2.92443	9	10
●	20_Asia_Indian CMR_Guidance_COVID19_06_05_2020	2. RESEARCH GOVERNANCE AND OVERSIGHT > REC REVIEW > Ethical issues related to reviewing protocol > Review of informed consent process	0	Review of informed consent process	VL	2023-09-04 09:49:12		COVID-19 RESEARCH GUIDELINES	35	0.0701895	10	10
●	7_WHO_rapid review	2. RESEARCH GOVERNANCE AND OVERSIGHT > Modifications: > Rapid review	0	Consequently, conducting research on new ​​medications or vaccines during a pandemic is essential, and research ethics committees need ​​to be prepared to rapidly review related research projects.	VL	2024-05-01 21:45:42		COVID-19 RESEARCH GUIDELINES	194	1.47316	3	3
●	7_WHO_rapid review	2. RESEARCH GOVERNANCE AND OVERSIGHT > Modifications: > Rapid review	0	Many articles and reports published after the 2014 Ebola outbreak addressed ethical issues in ​​research during outbreaks and research ethics governance (1–5). Of note, issues were raised ​​about time sensitivity and the balance between, on the one hand, quality and time to review, ​​and, on the other hand, ensuring the protection of participants in clinical trials, many of ​​whom are in desperat…	VL	2024-05-01 21:46:23		COVID-19 RESEARCH GUIDELINES	453	3.4399	3	3
●	15_Italy_biomedical-research-for-novel-therapeutic-treatments-within- (1)	4. BALANCING RISKS AND BENEFITS > Conducting rigorous studies, ensuring RE & RI standards	0	In the opinion, the Committee reiterates that, even in the context of the ​​pandemic emergency, the general scientific, ethical and legal criteria of clinical ​​trials are to be respected, as well as the criterion of justice in the allocation of ​​resources at different levels (prevention, diagnosis and treatment of Covid-19 ​​patients without neglecting research on other pathologies) and the sta…	VL	2024-08-09 09:25:20		COVID-19 RESEARCH GUIDELINES	427	1.40706	2	2
●	15_Italy_biomedical-research-for-novel-therapeutic-treatments-within- (1)	1. RESEARCH PRIORITIZATION > Research is a key aspect of response > Accelerating research	0	The Committee identifies the possibility of accelerating ​​research by strengthening translational research from the laboratory to the ​​patient’s bedside, with adequate information provided to the patient regarding the ​​potential risks.	VL	2023-06-19 20:05:45		COVID-19 RESEARCH GUIDELINES	235	0.774376	2	2
●	15_Italy_biomedical-research-for-novel-therapeutic-treatments-within- (1)	1. RESEARCH PRIORITIZATION > Research is a key aspect of response > Need for rapid scientific data	0	The Covid-19 pandemic has provided and provides a strong impetus for ​​biomedical research and, specifically, in the experimentation of novel treatments, ​​in order to quickly find safe and effective treatments. To date, numerous ​​therapeutic trials have been launched	VL	2023-06-19 20:16:14		COVID-19 RESEARCH GUIDELINES	266	0.876528	4	4
●	15_Italy_biomedical-research-for-novel-therapeutic-treatments-within- (1)	4. BALANCING RISKS AND BENEFITS > Conducting rigorous studies, ensuring RE & RI standards	0	The pandemic context and the consequent health emergency can constitute ​​a challenge to respect the consolidated scientific, ethical and legal requirements ​​of biomedical research for therapeutic purposes, shared by the international ​​community. The scientific and social uncertainty raised by the pandemic and the ​​strong and urgent need for treatment could induce researchers, physicians and ​…	VL	2023-06-19 20:16:48		COVID-19 RESEARCH GUIDELINES	554	1.82555	4	4
●	15_Italy_biomedical-research-for-novel-therapeutic-treatments-within- (1)	4. BALANCING RISKS AND BENEFITS > Conducting rigorous studies, ensuring RE & RI standards	0	The Committee reiterates that, even in the context of the pandemic ​​emergency, the general ethical criteria of clinical trials are to be respected, also ​​defined in terms of legal regulation: the scientific justification of the validity of the ​​trials, the balancing of risks/benefits and the protection of the health, safety and ​​well-being of the patient, informed consent related to treatment…	VL	2023-06-19 20:18:24		COVID-19 RESEARCH GUIDELINES	640	2.10894	4	4
●	15_Italy_biomedical-research-for-novel-therapeutic-treatments-within- (1)	1. RESEARCH PRIORITIZATION > Disrupted ongoing clinical trials	0	It should also be noted that the pandemic is adversely affecting the conduct of clinical trials ​​initiated (in some cases) prior to the current health emergency. In an editorial, the Journal of the ​​American Medical Association (JAMA) drew attention to the importance of continuing clinical trials ​​during the pandemic (including the adopting of alternative data collection strategies) and called…	VL	2023-06-19 20:19:55		COVID-19 RESEARCH GUIDELINES	696	2.29347	4	4
●	15_Italy_biomedical-research-for-novel-therapeutic-treatments-within- (1)	2. RESEARCH GOVERNANCE AND OVERSIGHT > REC REVIEW > Ethical issues related to reviewing protocol > Scientific validity	0	3. The pandemic emergency can push for an acceleration of trials for ​​therapeutic purposes4 which, in any case, must comply with the scientific ​​standards of quality and validity: trials must not be started without a technical​scientific evaluation. It should therefore be reiterated that the pandemic context ​​does not justify in any case research that is not scientifically supported5 ​.	VL	2023-06-19 20:53:14		COVID-19 RESEARCH GUIDELINES	389	1.28184	5	5
●	15_Italy_biomedical-research-for-novel-therapeutic-treatments-within- (1)	1. RESEARCH PRIORITIZATION > Research is a key aspect of response > Accelerating research	0	4. The Committee believes that the need to accelerate trials, without ​​prejudice to the necessary compliance with ethical principles, must give rise to ​​an increase and strengthening of translational research (from bench to bedside). ​Since it takes too long to translate the results of preclinical research (from the ​bench of the laboratory) into clinical applications (to the patient’s bedside)…	VL	2023-06-19 20:54:13		COVID-19 RESEARCH GUIDELINES	1243	4.09596	5	5
●	15_Italy_biomedical-research-for-novel-therapeutic-treatments-within- (1)	1. RESEARCH PRIORITIZATION > Research is a key aspect of response > Serious clinical conditions, absence of care&urgency	0	serious clinical condition of some patients	VL	2023-06-19 20:56:46		COVID-19 RESEARCH GUIDELINES	43	0.141694	5	5
●	15_Italy_biomedical-research-for-novel-therapeutic-treatments-within- (1)	3. INCLUSION OF VULNERABLE POPULATIONS > Equity | Fair participant selection | Justice	0	Trials aimed at therapeutic treatments for Covid-19 must include all ​​subjects - according to the most appropriate phases and timing - without ​​excluding anyone, unless there is an unfavorable risk/benefit ratio8 ​. The exclusion ​​of particularly vulnerable subjects from the trial is contrary to the principle of ​​justice, as it deprives them of the same possibility of treatment, as no safe an…	VL	2023-06-19 21:04:03		COVID-19 RESEARCH GUIDELINES	863	2.84377	6	6
●	15_Italy_biomedical-research-for-novel-therapeutic-treatments-within- (1)	4. BALANCING RISKS AND BENEFITS > Favourable risk benefit ratio	0	It is essential that researchers realistically balance the potential benefits and ​​risks for research participants: a) avoiding excessively risky trials, in the face of ​​possible limited benefits; b) communicating risks in a clear and transparent way ​​to the potential participants; c) adapting them to the specific conditions of the ​​patients, including situations of particular vulnerability, …	VL	2023-06-19 21:05:31		COVID-19 RESEARCH GUIDELINES	439	1.4466	6	6
●	15_Italy_biomedical-research-for-novel-therapeutic-treatments-within- (1)	8. PUBLIC ENGANEMENT AND COMMUNICATION > COMMUNICATION > recognize uncertainty	0	Information from the researcher must also be transparent in the ​​clarification of uncertainties: it is necessary to verify the participant's ​​understanding, preventing, in the context of the pandemic, the perception of the ​​risks from being decreased, in the face of expectations that are not always	VL	2023-06-19 21:16:20		COVID-19 RESEARCH GUIDELINES	299	0.98527	6	6
●	15_Italy_biomedical-research-for-novel-therapeutic-treatments-within- (1)	8. PUBLIC ENGANEMENT AND COMMUNICATION > COMMUNICATION > recognize uncertainty	0	reasonable13	VL	2023-06-19 21:16:37		COVID-19 RESEARCH GUIDELINES	12	0.0395426	7	7
●	15_Italy_biomedical-research-for-novel-therapeutic-treatments-within- (1)	3. INCLUSION OF VULNERABLE POPULATIONS > Heightened vulnerability due to acute condition, need for intervention	0	Researchers must consider the particular condition of vulnerability ​​in the pandemic context and always evaluate the best interest of the patient, ​​despite possible requests by patients to participate in the Covid-19 trial for ​​therapeutic purposes.	VL	2023-06-19 21:18:45		COVID-19 RESEARCH GUIDELINES	249	0.820509	7	7
●	15_Italy_biomedical-research-for-novel-therapeutic-treatments-within- (1)	5. MODIFICATIONS TO INFORMED CONSENT PROCESSES > INFORMED CONSENT MODIFICATIONS > continuous monitoring and patient information	0	Furthermore, the researcher must give consideration to ​informed consent in relation to the development of the disease over time (as there ​​are many decisions to be taken at different times), gauging the right moment for ​​the patient, considering the ability to understand and the emotional state of the ​​patient (e. g. fear, anxiety etc.)	VL	2023-06-19 21:22:07		COVID-19 RESEARCH GUIDELINES	339	1.11708	7	7
●	15_Italy_biomedical-research-for-novel-therapeutic-treatments-within- (1)	5. MODIFICATIONS TO INFORMED CONSENT PROCESSES > INFORMED CONSENT MODIFICATIONS > e-consent	0	In a clinical emergency situation, in compliance with the health protocols in ​​relation to SARS-CoV-2, exceptions to traditional written consent are allowed ​​through the use of digital consent	VL	2023-06-19 21:23:11		COVID-19 RESEARCH GUIDELINES	192	0.632682	7	7
●	15_Italy_biomedical-research-for-novel-therapeutic-treatments-within- (1)	5. MODIFICATIONS TO INFORMED CONSENT PROCESSES > INFORMED CONSENT MODIFICATIONS > oral consent in the presence of witness	0	In a clinical emergency situation, in compliance with the health protocols in ​​relation to SARS-CoV-2, exceptions to traditional written consent are allowed ​​through the use of digital consent or oral consent in the presence of witnesses. ​In the latter modality, it is important to provide patient guarantees by means of ​​third parties, that is, an impartial witness external to the health care …	VL	2023-06-19 21:24:27		COVID-19 RESEARCH GUIDELINES	494	1.62784	7	7
●	15_Italy_biomedical-research-for-novel-therapeutic-treatments-within- (1)	5. MODIFICATIONS TO INFORMED CONSENT PROCESSES > INFORMED CONSENT MODIFICATIONS > waiver of consent	0	When the patient is not in a position to receive and understand the information, ​​but is affected by pathological conditions for which there is no alternative ​​treatment and it is not possible to promptly consult the trustee or a legal ​​representative, any consent or authorization to prolong participation in the trial, ​with potential direct benefits, must be requested when and under the condi…	VL	2023-06-19 21:24:37		COVID-19 RESEARCH GUIDELINES	629	2.07269	7	7
●	15_Italy_biomedical-research-for-novel-therapeutic-treatments-within- (1)	5. MODIFICATIONS TO INFORMED CONSENT PROCESSES > INFORMED CONSENT MODIFICATIONS > continuous monitoring and patient information	0	In the case of changes to research protocols, which are frequent due to the ​​evolution of the pandemic, consent must, as far as possible, be requested ​​including the appropriate amendments.	VL	2023-06-19 21:25:16		COVID-19 RESEARCH GUIDELINES	189	0.622796	7	7
●	15_Italy_biomedical-research-for-novel-therapeutic-treatments-within- (1)	6. DATA SHARING AND TRANSPARENCY > Privacy & Confidentiality > separate consent	0	During the Covid-19 pandemic, numerous biological samples are taken, ​​also in the context of diagnoses and epidemiological investigations, using swabs ​​and/or blood samples, as well as in the context of trials for therapeutic purposes. The Committee stresses that informed consent must always be required for ​​the acquisition of biological samples, even in the case of serological tests and ​​swa…	VL	2023-06-19 21:30:07		COVID-19 RESEARCH GUIDELINES	1025	3.3776	7	7
●	15_Italy_biomedical-research-for-novel-therapeutic-treatments-within- (1)	6. DATA SHARING AND TRANSPARENCY > Privacy & Confidentiality > separate consent	0	material residual from previous diagnostic or therapeutic activities, defining ​​homogeneous criteria for the use of biological samples, taking into account the ​​procedures for accessing and acquiring the patient's consent on the subsequent ​​use of the sample taken16 .	VL	2023-06-19 21:32:13		COVID-19 RESEARCH GUIDELINES	269	0.886414	8	8
●	15_Italy_biomedical-research-for-novel-therapeutic-treatments-within- (1)	6. DATA SHARING AND TRANSPARENCY > Privacy & Confidentiality > broad consent to collect data and samples	0	In this sense, the ICB hopes that the consent relating to biological samples ​​in the context of the Covid-19 pandemic will be broad, i.e. open to future uses of ​​the samples for research. In any case, the security of conservation and the ​​protection of privacy with pseudonymisation must be guaranteed17 in the manner ​​that must be specified in the consent, in order to avoid any abuse and to be…	VL	2023-06-19 21:32:45		COVID-19 RESEARCH GUIDELINES	481	1.585	8	8
●	15_Italy_biomedical-research-for-novel-therapeutic-treatments-within- (1)	6. DATA SHARING AND TRANSPARENCY > Privacy & Confidentiality > consent for using samples from minors	0	In the ​​case of biological samples taken from minors, the consent must be issued by the ​​parents and, upon reaching the age of majority, a new consent must be requested ​​from the subject for their conservation and use, unless they are anonymised19	VL	2023-06-19 21:34:14		COVID-19 RESEARCH GUIDELINES	247	0.813919	8	8
●	15_Italy_biomedical-research-for-novel-therapeutic-treatments-within- (1)	6. DATA SHARING AND TRANSPARENCY > Accountability in data sharing > a fair return for research contributions > provide reliable information	0	The Committee expresses the hope that the Covid-19 pandemic will serve as ​​an opportunity to inform society on the meaning and importance of clinical ​​research on biological samples20 . The ICB calls for biological samples to be ​​donated to research	VL	2023-06-19 21:38:42		COVID-19 RESEARCH GUIDELINES	250	0.823805	8	8
●	15_Italy_biomedical-research-for-novel-therapeutic-treatments-within- (1)	7. COLLABORATION AND PREPAREDNESS > Promote interdisciplinary multinational research	0	The Committee underlines the importance, highlighted by the Covid-19 ​​pandemic, of promoting and incentivizing interdisciplinary research, increasingly ​​important for the purpose of solving problems of a collective interest and therefore ​​of strong ethical value, through the enhancement of such research in the ​​procedures for the recruitment of researchers, in the definition of public calls f…	VL	2023-06-19 21:50:17		COVID-19 RESEARCH GUIDELINES	482	1.5883	9	9
●	15_Italy_biomedical-research-for-novel-therapeutic-treatments-within- (1)	2. RESEARCH GOVERNANCE AND OVERSIGHT > Modifications: > Modified composition and procedures > Tight deadlines	0	In general, in the various countries, the ethics committees evaluating the ​​trials must be able to adapt to the needs of the emergency, facilitating and easing ​​ethical review in a short time, given the urgency and without derogating from ​​fundamental ethical principles, carefully monitoring the safety and protection of ​​the rights of participants, especially those who are most vulnerable26 .…	VL	2023-06-19 21:52:58		COVID-19 RESEARCH GUIDELINES	849	2.79764	9	9
●	15_Italy_biomedical-research-for-novel-therapeutic-treatments-within- (1)	6. DATA SHARING AND TRANSPARENCY > Rapid sharing (disemination) > Duty to share results	0	Given the urgency of treatments, it is desirable for researchers to share ​​research results and share patient data (data sharing) at every level, also in order ​​to avoid duplication or undersized research	VL	2023-06-19 21:54:08		COVID-19 RESEARCH GUIDELINES	204	0.672225	9	9
●	15_Italy_biomedical-research-for-novel-therapeutic-treatments-within- (1)	6. DATA SHARING AND TRANSPARENCY > Privacy & Confidentiality > separate consent	0	An explicit consent must be provided – where possible – related to using ​or not using the data for compatible future research.	VL	2023-06-19 22:01:25		COVID-19 RESEARCH GUIDELINES	127	0.418493	9	9
●	15_Italy_biomedical-research-for-novel-therapeutic-treatments-within- (1)	6. DATA SHARING AND TRANSPARENCY > governance mechanisms for storage and future use > monitoring storage of data	0	It is essential to ​​monitor the correct storage of data in reliable and certified deposits, with the ​​guarantees of compliance with ethical requirements and legal rules, preventing ​​abuse23	VL	2023-06-19 22:02:42		COVID-19 RESEARCH GUIDELINES	189	0.622796	9	9
●	15_Italy_biomedical-research-for-novel-therapeutic-treatments-within- (1)	6. DATA SHARING AND TRANSPARENCY > Accountability in data sharing > a fair return for research contributions > Individual information and incidental findings	0	Aware that this phase of transition from basic knowledge to clinical ​​applications is characterized by great uncertainty and dynamism, as knowledge ​​about the virus is likely to be quickly surpassed, the Committee believes that ​​genomic investigations and diagnostic tests on patients are of substantial aid to ​​research and its clinical applications, particularly as regards understanding the ​…	VL	2023-06-19 22:13:34		COVID-19 RESEARCH GUIDELINES	1057	3.48305	8	8
●	15_Italy_biomedical-research-for-novel-therapeutic-treatments-within- (1)	1. RESEARCH PRIORITIZATION > Research is a key aspect of response > Serious clinical conditions, absence of care&urgency	0	absence of resolutive ​​care and the urgency of treatments for the protection of personal and social ​​health	VL	2023-06-19 20:58:50		COVID-19 RESEARCH GUIDELINES	107	0.352588	5	5
●	6_WHO-Ethical standards for research during public health emerg	1. RESEARCH PRIORITIZATION > Research should never impede emergency response efforts > Research should not impede health care	0	Research is a key aspect of response to public health emergencies, yet it should never impede ​​response efforts. This means that research should not be conducted if it can be expected to take ​​away personnel, equipment, facilities, and other resources from those required for outbreak ​​response. In addition, resources allocated to research must not take away from routine health care ​and public…	VL	2024-08-08 14:28:37		COVID-19 RESEARCH GUIDELINES	413	3.50892	2	2
●	6_WHO-Ethical standards for research during public health emerg	5. MODIFICATIONS TO INFORMED CONSENT PROCESSES > INFORMED CONSENT MODIFICATIONS > Info on data sharing	0	. Finally, ​​researchers should inform potential participants about the circumstances under which their data ​​or samples might be shared (see more on data sharing below).	VL	2024-08-08 14:45:25		COVID-19 RESEARCH GUIDELINES	169	1.43585	4	4
●	6_WHO-Ethical standards for research during public health emerg	5. MODIFICATIONS TO INFORMED CONSENT PROCESSES > INFORMED CONSENT MODIFICATIONS > Addressing misconseption	0	Individual informed consent is a fundamental ethical requirement for research. Prospective ​​research participants must be able to weigh the risks and benefits of participation. This can be ​​particularly challenging in a public health emergency because of uncertain risks and the ​​perception that any research-related intervention must be ‘better than nothing’. Consequently, ​​researchers and rev…	VL	2024-08-08 14:47:07		COVID-19 RESEARCH GUIDELINES	697	5.92184	3	4
●	7_WHO_rapid review	6. DATA SHARING AND TRANSPARENCY > Accountability in data sharing > a fair return for research contributions > individuals and communities are treated fairly	0	procedures for dissemination of findings to the affected community (important to ​​ensure maintaining contact with and upholding the trust of the affected ​​populations, especially research participants);	VL	2024-08-08 16:56:58		COVID-19 RESEARCH GUIDELINES	202	1.53391	4	4
●	5_PAHO_How Research Transparency Be Promoted_ Actions for Nat	8. PUBLIC ENGANEMENT AND COMMUNICATION > PUBLIC ENGAGEMENT > community engagement	0	Require that COVID-19 studies include a community engagement plan as established by ​international ethical standards. • Ethics committees and authorities tasked with the supervision of clinical trials should ​ work in a coordinated matter to ensure that researchers and sponsors conduct ​​community engagement following a plan previously approved by committees and ​​authorities. Community engagemen…	VL	2024-08-08 17:15:03		COVID-19 RESEARCH GUIDELINES	766	17.3186	2	2
●	5_PAHO_How Research Transparency Be Promoted_ Actions for Nat	8. PUBLIC ENGANEMENT AND COMMUNICATION > PUBLIC ENGAGEMENT > community engagement	0	3. Inform society about how research is conducted and the mechanisms in place to ensure it is ​​ethical. • Relevant national authorities should use their different communication channels ​ (social media, websites, announcements in public spaces, etc.) to inform the general ​​public about the importance of conducting research to find safe and efficacious ​​treatments and vaccines for COVID-19, the…	VL	2024-08-08 17:15:24		COVID-19 RESEARCH GUIDELINES	643	14.5376	2	2
●	5_PAHO_How Research Transparency Be Promoted_ Actions for Nat	8. PUBLIC ENGANEMENT AND COMMUNICATION > PUBLIC ENGAGEMENT > community engagement	0	2. Make available to the public a list with the basic information of all studies with human ​​participants that have been approved to take place in the country. ​ • The website of the relevant health authority should include the list of all studies with ​ human subjects that are taking place in the country. While this is advisable in ​​general, it is reasonable to prioritize the studies with huma…	VL	2024-08-08 17:15:33		COVID-19 RESEARCH GUIDELINES	787	17.7934	1	1
●	5_PAHO_How Research Transparency Be Promoted_ Actions for Nat	8. PUBLIC ENGANEMENT AND COMMUNICATION > PUBLIC ENGAGEMENT > community engagement	0	1. Require the registration of clinical trials in a registry that feeds the World Health ​​Organization’s (WHO) International Clinical Trials Registry Platform. • The requirement should apply to all clinical trials (not only those on medicines and ​ medical devices), in addition to any similar requirement that may already exist. The ​​inclusion of all clinical trials in ICTRP ensures that the inf…	VL	2024-08-08 17:15:41		COVID-19 RESEARCH GUIDELINES	1099	24.8474	1	1
●	6_WHO-Ethical standards for research during public health emerg	4. BALANCING RISKS AND BENEFITS > Adaptive trial designs > Consider alternative models for conducting CTs	0	All research conducted during a public health emergency must have scientific validity and social ​​value. Proceeding otherwise exposes participants and researchers to unnecessary risk and is ​ethically unacceptable. The appropriateness of any research design should be informed by the ​​context in which the research is to be conducted. As such, methodological orthodoxy (e.g., in ​​favour of a part…	VL	2024-08-08 14:40:36		COVID-19 RESEARCH GUIDELINES	719	6.10875	3	3
●	19_Canada_Research ethics practices during COVID-19 _ IDRC	4. BALANCING RISKS AND BENEFITS > Safety of study participants and researchers	0	Researchers and funders have a duty of care, especially in traumatic situations, and need to be mindful of the experiences of the research participants as well as researchers.	VL	2023-06-20 14:09:45		COVID-19 RESEARCH GUIDELINES	176	2.09699	2	2
●	66_Africa_Ethiopia_National-Comprehensive-COVID19-Management-Handbook	4. BALANCING RISKS AND BENEFITS > Balancing interests of individual participants over society	0	In COVID-19 outbreak, owing to its high contagious nature and threat to the public safety at large, there may be legitimate reasons to override an individual‘s refusal of a new or existing diagnostic, therapeutic, or preventive measure that has proven to be safe and effective and is part of the accepted medical standard of care unless there is medical contraindication in that particular patient. …	VL	2023-08-12 15:19:36		COVID-19 RESEARCH GUIDELINES	562	0.257166	70	70
●	63_PK_COVID-19 Pandemic_ Guidelines for Ethical Healthcare	4. BALANCING RISKS AND BENEFITS > Balancing interests of individual participants over society	0	Dire circumstances of the pandemic necessitate shifting to a public health approach that requires distribution of scarce resources for the benefit and protection of the larger society often times at the expense of benefits to individual patients. In such situations conflicts arise for clinicians who must balance norms of primary duty of care towards individual patients with the necessity to focus…	VL	2023-08-10 18:07:14		COVID-19 RESEARCH GUIDELINES	512	3.78502	3	3
●	1_PAHOHSSBIOCOVID19220019_eng	2. RESEARCH GOVERNANCE AND OVERSIGHT > Modifications: > Rapid review	0	or whether it was acceptable to modify ethics review processes with the aim to speed up the review	VL	2023-06-18 14:20:52		COVID-19 RESEARCH GUIDELINES	99	0.0587698	10	10
●	2_PAHO on ethical issues_2020_eng	2. RESEARCH GOVERNANCE AND OVERSIGHT > Modifications: > Rapid review	0	Can we fast-track ethics review during an emergency?	VL	2023-06-18 21:53:04		COVID-19 RESEARCH GUIDELINES	52	0.223675	6	6
●	15_Italy_biomedical-research-for-novel-therapeutic-treatments-within- (1)	2. RESEARCH GOVERNANCE AND OVERSIGHT > Modifications: > Rapid review	0	Furthermore, the Committee believes that in general the trial times can and ​​should be reduced by simplifying the administrative procedures for the approval ​​of research, without circumventing the scientific, ethical and legal requirements ​​of clinical trials	VL	2023-06-19 21:02:27		COVID-19 RESEARCH GUIDELINES	259	0.853462	6	6
●	15_Italy_biomedical-research-for-novel-therapeutic-treatments-within- (1)	2. RESEARCH GOVERNANCE AND OVERSIGHT > Modifications: > Rapid review	0	In general, in the various countries, the ethics committees evaluating the ​​trials must be able to adapt to the needs of the emergency, facilitating and easing ​​ethical review in a short time, given the urgency and without derogating from ​​fundamental ethical principles, carefully monitoring the safety and protection of ​​the rights of participants, especially those who are most vulnerable	VL	2023-06-19 21:52:21		COVID-19 RESEARCH GUIDELINES	391	1.28843	9	9
●	4_PAHO_Guidance and strategies to streamline ethics review	4. BALANCING RISKS AND BENEFITS > FOLLOW UP STUDIES RIGOROUSLY > Continuous risk-benefit assessments > thorough risk assessment	0	To avoid putting committee members at risk or affecting patient care and the operation of health care delivery centers, ethics monitoring can be carried out through reports submitted by researchers at established deadlines, submitted remotely, and/or deferred. For example, participants could be contacted by phone or electronically once they have recovered, provided their privacy and confidentiali…	VL	2023-08-10 17:35:41		COVID-19 RESEARCH GUIDELINES	435	2.39129	8	8
●	22_Africa_SAHPRA-Communication_COVID_19-Final-25032020	4. BALANCING RISKS AND BENEFITS > FOLLOW UP STUDIES RIGOROUSLY > Continuous risk-benefit assessments > modify delivery of IMPs to the patient	0	mpact of social distancing measures on investigational and other products administration: If scheduled visits at clinical sites will be significantly impacted, certain investigational and other products, such as those that are typically distributed for self-administration, may be amenable to alternative secure delivery methods. For investigational and other products that are normally administered…	VL	2023-06-20 12:28:13		COVID-19 RESEARCH GUIDELINES	741	5.06771	5	5
●	21_Australian ctprg-statement-clinical-trials-covid_2020	4. BALANCING RISKS AND BENEFITS > FOLLOW UP STUDIES RIGOROUSLY > Continuous risk-benefit assessments > modify delivery of IMPs to the patient	0	Continuation of delivery of trial medication • PIs, pharmacies and sponsors, where relevant, should develop plans to manage the continuation of clinically essential trial medication delivery to participants affected by self-isolation quarantine periods or as a result of testing positive 6 for COVID-19. While there are no specific requirements under TGA legislation or the CTN scheme regarding the …	VL	2023-06-20 15:59:59		COVID-19 RESEARCH GUIDELINES	686	2.97124	5	6
●	45_Finland_Clinical trials during the coronavirus epidemic (COV	4. BALANCING RISKS AND BENEFITS > FOLLOW UP STUDIES RIGOROUSLY > Continuous risk-benefit assessments > more frequent central monitoring	0	Changes to monitoring plan Due to the coronavirus situation, there may be good grounds for reducing on-site monitoring of clinical trials. The need for monitoring visits to the research location will be assessed and only the critical visits will be carried out. This will avoid unnecessarily exposing people to the virus and thus spreading it further. The sponsor should seek to utilise other monito…	VL	2023-08-11 08:58:53		COVID-19 RESEARCH GUIDELINES	716	19.8009	1	1
●	7_WHO_rapid review	2. RESEARCH GOVERNANCE AND OVERSIGHT > Modifications: > Rapid review	0	To prepare for the review of emergency research, research ethics committees should ​​agree on a process for rapid review (this would mean reviewing protocols as and ​​when they are submitted rather than waiting for a scheduled meeting). This process ​​should be communicated to the researchers. Any anticipated delays for non​emergency research should also be communicated to all principal investiga…	VL	2024-08-08 16:58:11		COVID-19 RESEARCH GUIDELINES	454	3.44749	5	5
●	4_PAHO_Guidance and strategies to streamline ethics review	2. RESEARCH GOVERNANCE AND OVERSIGHT > Modifications: > Modified composition and procedures > Recruitment of independent consultants or ad hoc committee	0	Institutional-level committees The corresponding authority designates one or several institutional ethics review committees to assume responsibility for ethics review and oversight of COVID-19-related research with human subjects conducted in the country for the duration of the emergency. The selection of one committee or another may be based on varying criteria, including, for instance: its expe…	VL	2023-08-10 17:12:30		COVID-19 RESEARCH GUIDELINES	1138	6.25584	4	4
●	4_PAHO_Guidance and strategies to streamline ethics review	2. RESEARCH GOVERNANCE AND OVERSIGHT > Modifications: > Modified composition and procedures > Recruitment of independent consultants or ad hoc committee	0	Provincial o sub-national committee The corresponding health authorities establish an ethics review committee for a subnational jurisdiction or delegate an existing committee, based on the governmental organization of the country, to assume responsibility of ethics review and oversight of COVID-19-related research with human subjects carried out within said jurisdiction for the duration of the em…	VL	2023-08-10 17:11:44		COVID-19 RESEARCH GUIDELINES	872	4.79358	3	4
●	4_PAHO_Guidance and strategies to streamline ethics review	2. RESEARCH GOVERNANCE AND OVERSIGHT > Modifications: > Modified composition and procedures > Recruitment of independent consultants or ad hoc committee	0	(Sub) Regional extra-territorial committee The corresponding authorities of several states within the same geographic region establish an ethics review committee to assume responsibility for ethics review and oversight of COVID-19-related research with human subjects conducted in the involved countries or territories for the duration of the emergency. They may also delegate this responsibility to…	VL	2023-08-10 17:10:26		COVID-19 RESEARCH GUIDELINES	601	3.30383	3	3
●	4_PAHO_Guidance and strategies to streamline ethics review	2. RESEARCH GOVERNANCE AND OVERSIGHT > Modifications: > Modified composition and procedures > Recruitment of independent consultants or ad hoc committee	0	National-level committee The corresponding authority designates a research ethics review committee of a national government entity to be responsible for the ethics review and oversight of COVID-19-related research with human subjects for the duration of the emergency. This designated committee could review all COVID-19-related research with human subjects or a previously identified subset, such a…	VL	2023-08-10 17:09:55		COVID-19 RESEARCH GUIDELINES	440	2.41878	3	3
●	4_PAHO_Guidance and strategies to streamline ethics review	2. RESEARCH GOVERNANCE AND OVERSIGHT > Modifications: > Modified composition and procedures > Recruitment of independent consultants or ad hoc committee	0	Ad hoc committee The corresponding authority creates an ethics review committee that assumes responsibility for the ethics review and oversight of COVID-19-related research with human subjects for the duration of the emergency. This ad hoc committee could review all COVID-19-related research with human subjects or a previously identified subset, such as clinical or multicenter studies.	VL	2023-08-10 17:09:21		COVID-19 RESEARCH GUIDELINES	394	2.16591	3	3
●	1_PAHOHSSBIOCOVID19220019_eng	2. RESEARCH GOVERNANCE AND OVERSIGHT > Modifications: > Modified composition and procedures > Strengthen capacities	0	The REC Secretariat. It is indispensable for the REC to have a Secretariat that provides permanent support and is resourced to ensure adequate functioning of the committee during emergencies. Given that the REC’s management of information and communications will be virtual, the personnel in charge of the Secretariat must know how to use the relevant digital and electronic tools.	VL	2023-06-18 17:28:19		COVID-19 RESEARCH GUIDELINES	384	0.227955	26	26
●	4_PAHO_Guidance and strategies to streamline ethics review	2. RESEARCH GOVERNANCE AND OVERSIGHT > Modifications: > Modified composition and procedures > Strengthen capacities	0	Member training: Members should be knowledgeable about ethics of research with human subjects, including on ethical aspects of research during emergencies. The following documents can serve as guidance:	VL	2023-08-10 17:18:51		COVID-19 RESEARCH GUIDELINES	204	1.12143	5	5
●	1_PAHOHSSBIOCOVID19220019_eng	2. RESEARCH GOVERNANCE AND OVERSIGHT > Modifications: > Modified composition and procedures > Strengthen capacities	0	Training of members. Members and consultants invited to serve as ad hoc members should have knowledge about ethics of research with human subjects, including the ethical issues raised by research in emergency situations.	VL	2023-06-18 17:27:40		COVID-19 RESEARCH GUIDELINES	222	0.131787	26	26
●	1_PAHOHSSBIOCOVID19220019_eng	2. RESEARCH GOVERNANCE AND OVERSIGHT > Modifications: > Modified composition and procedures > Communication and coordination	0	The REC should also make public the suspension or cancellation of the study (e.g., by publishing the information on its web page) and inform the other involved institutions, RECs, or networks of RECs they belong to about this decision	VL	2023-06-18 18:10:27		COVID-19 RESEARCH GUIDELINES	236	0.140098	30	30
●	1_PAHOHSSBIOCOVID19220019_eng	2. RESEARCH GOVERNANCE AND OVERSIGHT > Modifications: > Modified composition and procedures > Communication and coordination	0	Keep the records about the studies that RECs have reviewed and not approved and share it, ​​as needed, with other RECs that are asked to review the same protocol. ​ a. Establish mechanisms to periodically gather from RECs the information about the studies ​​that have been reviewed and not approved, and to share it (with the corresponding decision) ​​with other RECs that request it. 3. Inform soci…	VL	2023-06-18 15:31:59		COVID-19 RESEARCH GUIDELINES	475	0.281976	19	19
●	1_PAHOHSSBIOCOVID19220019_eng	2. RESEARCH GOVERNANCE AND OVERSIGHT > Modifications: > Modified composition and procedures > Communication and coordination	0	Research ethics committees should require that researchers submitting a proposal for review report prior reviews conducted by other (local or international) RECs and, if so, include a copy of their decisions.	VL	2023-06-18 20:20:44		COVID-19 RESEARCH GUIDELINES	210	0.124663	46	46
●	1_PAHOHSSBIOCOVID19220019_eng	2. RESEARCH GOVERNANCE AND OVERSIGHT > Modifications: > Rapid review	0	In health emergencies as well as in normal circumstances, every research project with human participants must be submitted to a REC for review and obtain approval before the study begins.	VL	2023-06-18 16:53:41		COVID-19 RESEARCH GUIDELINES	188	0.111603	22	22
●	2_PAHO on ethical issues_2020_eng	2. RESEARCH GOVERNANCE AND OVERSIGHT > Modifications: > Rapid review	0	Ethics approval must be obtained for all emergency research with human participants before studies begin, and the need to accelerate research should not come at the expense of thorough ethics review.	VL	2023-06-18 21:53:51		COVID-19 RESEARCH GUIDELINES	201	0.864591	6	6
●	20_Asia_Indian CMR_Guidance_COVID19_06_05_2020	2. RESEARCH GOVERNANCE AND OVERSIGHT > Modifications: > Rapid review	0	EC to ensure a thorough scientific and ethical review of research as per national guidelines and regulations to safeguard the dignity, rights, safety and well-being of research participa	VL	2023-06-19 11:10:40		COVID-19 RESEARCH GUIDELINES	187	0.375013	9	9
●	4_PAHO_Guidance and strategies to streamline ethics review	2. RESEARCH GOVERNANCE AND OVERSIGHT > Modifications: > Modified composition and procedures > Communication and coordination	0	Committee members and researchers should designate an email address and cell phone number as communication channels with the committee and commit to checking these regularly during the emergency. Likewise, the committee should have a unique email address with which to receive, handle and register documents and information.	VL	2023-08-10 17:27:01		COVID-19 RESEARCH GUIDELINES	327	1.79759	6	6
●	22_Africa_SAHPRA-Communication_COVID_19-Final-25032020	2. RESEARCH GOVERNANCE AND OVERSIGHT > Modifications: > Modified composition and procedures > Communication and coordination	0	Submission of Documents during Lockdown following COVID-19 Pandemic The SAHPRA reception will remain closed during the lockdown and correspondence should be emailed to the dedicated email addresses	VL	2023-06-20 12:33:52		COVID-19 RESEARCH GUIDELINES	199	1.36096	7	7
●	27_US_OHRP Guidance on Coronavirus _ HHS.gov _ HHS.gov	2. RESEARCH GOVERNANCE AND OVERSIGHT > Modifications: > Modified composition and procedures > Communication and coordination	0	Institutions and investigators are asked to contact OHRP if they have questions about how the requirements of 45 CFR part 46 apply to actions being taken or planned in response to the current circumstances. OHRP is available by telephone at 240-453-6900 or 866-447- 4777, or by email at ohrp@hhs.gov.	VL	2023-06-20 07:55:08		COVID-19 RESEARCH GUIDELINES	303	3.15034	5	5
●	36_EMA_guidanceclinicaltrials_covid19_en_1	2. RESEARCH GOVERNANCE AND OVERSIGHT > Modifications: > Modified composition and procedures > Communication and coordination	0	The developers of medicines or vaccines are invited to contact EMA as soon as possible using the e-mail address 2019-nCoV@ema.europa.eu (or following relevant updated indications on the EMA web portal) for advice on the main aspects of clinical trials and clinical trial protocols submitted or intended to be submitted in a clinical trial application by developers. EMA provides a full fee waiver an…	VL	2023-08-10 10:30:14		COVID-19 RESEARCH GUIDELINES	1113	1.80638	19	18
●	1_PAHOHSSBIOCOVID19220019_eng	2. RESEARCH GOVERNANCE AND OVERSIGHT > Modifications: > Modified composition and procedures > Electronic documentation	0	Digital registry and documentation archive. All documentation should be registered and archived digitally. It is important that the platforms or programs that are used guarantee the confidentiality of the information.	VL	2023-06-18 17:30:24		COVID-19 RESEARCH GUIDELINES	219	0.130006	26	26
●	4_PAHO_Guidance and strategies to streamline ethics review	2. RESEARCH GOVERNANCE AND OVERSIGHT > Modifications: > Modified composition and procedures > Electronic documentation	0	Minutes: It is important that any actions taken by the committee are recorded in minutes. These minutes can be digitalized, shared and ratified through electronic signatures. Once the pandemic is over, minutes can be aggregated into the official records and endorsed by members who participated in the deliberations.	VL	2023-08-10 17:27:49		COVID-19 RESEARCH GUIDELINES	319	1.75361	7	7
●	4_PAHO_Guidance and strategies to streamline ethics review	2. RESEARCH GOVERNANCE AND OVERSIGHT > Modifications: > Modified composition and procedures > Electronic documentation	0	Digital archive of committee documentation: All documentation stemming from streamlined reviews during the emergency should be digitally archived. It is important that the platforms or programs used guarantee the confidentiality of archived information.	VL	2023-08-10 17:28:16		COVID-19 RESEARCH GUIDELINES	255	1.40179	7	7
●	21_Australian ctprg-statement-clinical-trials-covid_2020	2. RESEARCH GOVERNANCE AND OVERSIGHT > Modifications: > Modified composition and procedures > Electronic documentation	0	HRECs should strongly encourage or require the use of electronic document transfer and the use of digital/electronic signatures, wherever possible	VL	2023-06-20 18:12:33		COVID-19 RESEARCH GUIDELINES	147	0.636694	7	7
●	15_Italy_biomedical-research-for-novel-therapeutic-treatments-within- (1)	3. INCLUSION OF VULNERABLE POPULATIONS > Equity | Fair participant selection | Justice	0	the Committee believes that the research ​​aimed at obtaining therapeutic treatments for Covid-19 must include all ​​individuals, without any exclusion (while maintaining an adequate risk/benefit ​​ratio as a prerequisite), considering the exclusion of particularly vulnerable ​​persons from the research as contrary to the principle of justice, as it deprives ​​them of the same possibility of trea…	VL	2023-06-19 20:10:03		COVID-19 RESEARCH GUIDELINES	525	1.72999	2	2
●	1_PAHOHSSBIOCOVID19220019_eng	7. COLLABORATION AND PREPAREDNESS > Promote interdisciplinary multinational research	0	Ensuring that all research is conducted ethically is fundamental to generating the population’s trust in research and its results, as well as in health professionals and public health authorities. In a health emergency this trust is key, because the population’s compliance with public health measures to a large extent depends on it; and compliance, in turn, is indispensable for reaching public he…	VL	2023-06-18 09:00:27		COVID-19 RESEARCH GUIDELINES	664	0.394173	8	8
●	1_PAHOHSSBIOCOVID19220019_eng	7. COLLABORATION AND PREPAREDNESS > Promote interdisciplinary multinational research	0	In sum, it is imperative to take action to strengthen trust in research and in the interventions that research proves safe and effective. Building trust in research is a fundamental component of ethics preparedness for emergencies, and a crucial aspect of the ethical governance of research. To achieve this, the different stakeholders must take various measures that are not limited to health emerg…	VL	2023-06-18 15:25:00		COVID-19 RESEARCH GUIDELINES	417	0.247545	18	18
●	2_PAHO on ethical issues_2020_eng	7. COLLABORATION AND PREPAREDNESS > Promote interdisciplinary multinational research	0	Populations and communities must be continuously informed about the importance of doing research during the emergency and also afterwards, and that this requires the collection of samples and data during and after the pandemic. Community consultations prior to the initiation of related research are strongly encouraged to ensure that studies address local needs and priorities and that design of st…	VL	2023-06-18 21:48:26		COVID-19 RESEARCH GUIDELINES	628	2.70131	5	5
●	2_PAHO on ethical issues_2020_eng	7. COLLABORATION AND PREPAREDNESS > Promote interdisciplinary multinational research	0	Health authorities and institutions conducting research should enhance the visibility and credibility of ethics review committees to promote trust in research	VL	2023-06-18 22:06:39		COVID-19 RESEARCH GUIDELINES	160	0.688231	6	6
●	6_WHO-Ethical standards for research during public health emerg	7. COLLABORATION AND PREPAREDNESS > Promote interdisciplinary multinational research	0	and ensure that the research ultimately benefits the ​​participating community by, for instance, ensuring health systems themselves learn from ​​research results so that they may be better prepared for future emergencies	VL	2024-08-08 14:35:01		COVID-19 RESEARCH GUIDELINES	218	1.85217	1	1
●	6_WHO-Ethical standards for research during public health emerg	7. COLLABORATION AND PREPAREDNESS > Promote interdisciplinary multinational research	0	Partnering with local researchers can also help build relationships ​and trust, which can go a long way in promoting effective research and response. Collaborations ​​should adhere to the requirements for fair research collaborations, such as those proposed by the ​ Council on Health Research for Development (COHRED).	VL	2024-08-08 14:36:27		COVID-19 RESEARCH GUIDELINES	317	2.69329	1	1
●	7_WHO_rapid review	7. COLLABORATION AND PREPAREDNESS > Promote interdisciplinary multinational research	0	inclusion of at least one (preferably two) principal investigators or co-principal ​​investigators of the country where research and review is taking place;	VL	2024-08-08 16:54:07		COVID-19 RESEARCH GUIDELINES	155	1.17701	4	4
●	15_Italy_biomedical-research-for-novel-therapeutic-treatments-within- (1)	7. COLLABORATION AND PREPAREDNESS > Promote interdisciplinary multinational research	0	The ​​Committee's hope is that, on various levels, it is essential to ensure, in the context ​​of the pandemic, interdisciplinary research, collaboration, international ​​coordination and the sharing of results and data for health as a "common global ​​good".	VL	2024-08-09 09:29:35		COVID-19 RESEARCH GUIDELINES	255	0.840281	2	2
●	15_Italy_biomedical-research-for-novel-therapeutic-treatments-within- (1)	7. COLLABORATION AND PREPAREDNESS > Promote interdisciplinary multinational research	0	It is imperative, in the context of the pandemic, to ensure international ​​collaboration and coordination on the level of public research, as highlighted by ​​numerous international documents24 . Competition between research in the ​​private sector must also be geared to improving knowledge with a view to ​​widening the access to results. Research on an international scale must be given ​​priori…	VL	2023-06-19 21:59:34		COVID-19 RESEARCH GUIDELINES	478	1.57511	9	9
●	24_Africa_Uganda covid national guidelines_2020	7. COLLABORATION AND PREPAREDNESS > Promote interdisciplinary multinational research	0	The COVID-19 pandemic has underscored the crucial need for international scientific collaboration in both the public and private sectors to develop diagnostics, vaccines and treatments to tackle health emergencies. This collaboration requires an open exchange of and rapid access to samples and information. Open and timely access to genome sequences of the emerging coronavirus enabled global colla…	VL	2023-06-19 06:56:55		COVID-19 RESEARCH GUIDELINES	1491	2.76865	27	27
●	75_UNESCO_Ethical Considerations from a Global Perspective_2020	7. COLLABORATION AND PREPAREDNESS > Promote interdisciplinary multinational research	0	The rapid spread of the disease results in instituting barriers across borders between countries, communities, and individuals in an attempt to prevent transmission. Such extreme measures should not impair international collaboration in the fight against the pandemic nor instigate or perpetuate xenophobia and discrimination. It is an ethical duty to build solidarity and cooperation rather than fi…	VL	2023-08-10 21:48:32		COVID-19 RESEARCH GUIDELINES	809	6.10566	4	4
●	19_Canada_Research ethics practices during COVID-19 _ IDRC	7. COLLABORATION AND PREPAREDNESS > PREPAREDNESS > establish processes for public involvement	0	Projects need to engage with a wide variety of research partners in addition to various local groups to avoid the convenience of narrow engagement.	VL	2023-06-20 14:24:26		COVID-19 RESEARCH GUIDELINES	148	1.76337	2	2
●	6_WHO-Ethical standards for research during public health emerg	7. COLLABORATION AND PREPAREDNESS > Promote interdisciplinary multinational research	0	Collaborative partnership	VL	2023-06-18 22:38:50		COVID-19 RESEARCH GUIDELINES	25	0.212404	1	1
●	2_PAHO on ethical issues_2020_eng	7. COLLABORATION AND PREPAREDNESS > Promote interdisciplinary multinational research	0	The pandemic constitutes a public health emergency of global concern. Global collaboration and data sharing across national borders is therefore strongly encouraged. Global collaboration should not be restricted to data and research results. When possible, researchers and funders should incorporate designs and activities that build research capacity in low- and middle-income countries and other r…	VL	2023-06-18 22:30:50		COVID-19 RESEARCH GUIDELINES	429	1.84532	8	8
●	1_PAHOHSSBIOCOVID19220019_eng	7. COLLABORATION AND PREPAREDNESS > Promote interdisciplinary multinational research	0	This entails strengthening local research capacities and establishing mechanisms ​​to coordinate and collaborate in the development of randomized clinical trials within the same ​​country, at the subregional level, and as part of regional and global research initiatives	VL	2025-07-14 15:35:04		COVID-19 RESEARCH GUIDELINES	268	0.159094	16	16
●	1_PAHOHSSBIOCOVID19220019_eng	7. COLLABORATION AND PREPAREDNESS > Promote interdisciplinary multinational research	0	Design and implement mechanisms for effective coordination of research efforts initiated in emergencies, in order to know which initiatives are underway and who is responsible for them 41 before studies are registered. This, in turn, will prevent the duplication of research and make collaboration possible (e.g. by conducting network trials or multicenter studies). 2. Plan a strategy to generate c…	VL	2023-06-18 20:45:58		COVID-19 RESEARCH GUIDELINES	847	0.502808	47	48
●	77_RDA COVID-19 Recommendations&Guidelines on Data Sharing F	6. DATA SHARING AND TRANSPARENCY > governance mechanisms for storage and future use > adopt transparent data-sharing agreements	0	Lack of pre-approved data sharing agreements and archaic information systems hinder rapid detection of emerging threats and development of an evidence-based response. While the research and data are abundant, multi-faceted, and globally produced, there is no universally adopted system or standard for collecting, documenting, and disseminating COVID-19 research outputs. Furthermore, many outputs a…	VL	2023-06-26 19:41:34		COVID-19 RESEARCH GUIDELINES	850	0.194365	9	9
●	1_PAHOHSSBIOCOVID19220019_eng	8. PUBLIC ENGANEMENT AND COMMUNICATION > PUBLIC ENGAGEMENT > community engagement	0	Some research ethics topics that are pressing in health emergencies continued to pose challenges, such as community engagement	VL	2023-06-18 14:29:40		COVID-19 RESEARCH GUIDELINES	127	0.0753915	11	11
●	2_PAHO on ethical issues_2020_eng	8. PUBLIC ENGANEMENT AND COMMUNICATION > PUBLIC ENGAGEMENT > community engagement	0	What do health authorities owe to the general public in terms of communication during the pandemic?	VL	2023-06-18 21:33:38		COVID-19 RESEARCH GUIDELINES	100	0.430145	4	4
●	13_ENRIO-Statement-16-April-2020	8. PUBLIC ENGANEMENT AND COMMUNICATION > PUBLIC ENGAGEMENT > community engagement	0	Controversial statements and unproven claims from researchers have appeared in the media. Some of these have been immediately questioned, leading to confusion and loss of trust among the public	VL	2023-06-19 12:03:29		COVID-19 RESEARCH GUIDELINES	195	6.22804	1	1
●	20_Asia_Indian CMR_Guidance_COVID19_06_05_2020	8. PUBLIC ENGANEMENT AND COMMUNICATION > PUBLIC ENGAGEMENT > community engagement	0	Community Engagement: 2.7.1 Engaging with the community in a culturally sensitive manner can improve public trust, help improve design, conduct and responsiveness to health needs.	VL	2023-06-20 18:40:22		COVID-19 RESEARCH GUIDELINES	181	0.36298	7	7
●	24_Africa_Uganda covid national guidelines_2020	8. PUBLIC ENGANEMENT AND COMMUNICATION > PUBLIC ENGAGEMENT > community engagement	0	As the situation with COVID-19 continues to evolve, having information and facts about COVID-19 will help diminish fears and anxieties around the disease and support the ability to cope with any secondary impacts in the lives of those who have been affected	VL	2023-06-18 23:33:21		COVID-19 RESEARCH GUIDELINES	259	0.480939	9	9
●	1_PAHOHSSBIOCOVID19220019_eng	1. RESEARCH PRIORITIZATION > Prioritisation mechanisms	0	Mechanisms to identify and prioritize research. Mechanisms should be in place to identify which submitted protocols are related to the health emergency and prioritize their review. The REC should also have criteria to prioritize among the emergency-related research protocols based on health needs and the objectives of the studies.	VL	2023-06-18 17:38:24		COVID-19 RESEARCH GUIDELINES	335	0.198867	26	26
●	20_Asia_Indian CMR_Guidance_COVID19_06_05_2020	1. RESEARCH PRIORITIZATION > Prioritisation mechanisms	0	There are 3 categories of research during COVID that may require ethics review. New research directly related to COVID-19 Ongoing non-COVID research New non-COVID research 3.1.2 EC must prioritize research review based on urgency and take needful steps to facilitate the review of new research and conduct ongoing research with needful amendments as per need in the view of social distancing norms.	VL	2023-06-19 10:50:35		COVID-19 RESEARCH GUIDELINES	407	0.816204	9	9
●	20_Asia_Indian CMR_Guidance_COVID19_06_05_2020	1. RESEARCH PRIORITIZATION > Prioritisation mechanisms	0	Member Secretary to categorise proposals into exempt/expedited/ or full review category as per National Ethical Guidelines and plan next steps for fast track review.	VL	2023-06-19 10:53:53		COVID-19 RESEARCH GUIDELINES	166	0.332899	9	9
●	23_Africa_KEMRI-SERU_GUIDELINES-FOR-THE-CONDUCT-OF-RESEARCH-DURING-THE	1. RESEARCH PRIORITIZATION > Prioritisation mechanisms	0	2.2 Categories of new studies The new research proposals will be categorized into the following categories during the COVID-19 pandemic: New studies Categories Definition Guidance Category 1: High risk (COVID-19 related and any other of high public health priority) -This refers to Essential new research that must be carried out during this pandemic – this includes COVID-19 related research and ot…	VL	2023-08-10 10:40:10		COVID-19 RESEARCH GUIDELINES	3626	4.45187	10	12
●	24_Africa_Uganda covid national guidelines_2020	1. RESEARCH PRIORITIZATION > Prioritisation mechanisms	0	Animal and environmental research on the virus origin, and management measures at the human-animal interface • Identify animal host(s) and any evidence of continued spill-over to humans • Understand the socio-economic and behavioral risk factors for this spill-over • Design and test sustainable risk reduction strategies • Ecological studies be undertaken	VL	2023-06-19 09:33:54		COVID-19 RESEARCH GUIDELINES	361	0.670343	12	12
●	24_Africa_Uganda covid national guidelines_2020	1. RESEARCH PRIORITIZATION > Prioritisation mechanisms	0	Epidemiological studies • Case definitions • Clinical disease spectrum • Understand the susceptibility of populations • Identify what public health mitigation measures could be effective for control • Define the natural history of the disease to inform clinical care, public health interventions, infection prevention control, transmission, and clinical trials • Develop a core clinical outcome set …	VL	2023-06-19 09:34:39		COVID-19 RESEARCH GUIDELINES	1095	2.03331	12	13
●	24_Africa_Uganda covid national guidelines_2020	1. RESEARCH PRIORITIZATION > Prioritisation mechanisms	0	Infection prevention and control, including health care workers’ protection • Understand the effectiveness of movement control strategies to prevent secondary transmission in health care and community settings • Optimize the effectiveness of personal protective equipment (PPE) and its usefulness to reduce risk of transmission in health care and community settings • Examine the role of workload on…	VL	2023-06-19 09:35:19		COVID-19 RESEARCH GUIDELINES	868	1.6118	13	13
●	24_Africa_Uganda covid national guidelines_2020	1. RESEARCH PRIORITIZATION > Prioritisation mechanisms	0	Candidate therapeutics R&D • Develop animal models and standardize challenge studies • Develop prophylaxis clinical studies and prioritize in healthcare workers • Ensure adequate supply of investigational therapeutics showing efficacy (address cost/affordability, equitable access, production capacity and technology transfer) • Traditional medicine and complementary medicine assessment and clinica…	VL	2023-06-19 09:37:28		COVID-19 RESEARCH GUIDELINES	413	0.766902	13	13
●	24_Africa_Uganda covid national guidelines_2020	1. RESEARCH PRIORITIZATION > Prioritisation mechanisms	0	Candidate vaccines R&D • Optimize clinical trial design, including for all Phases, prioritized candidates for testing • Understand approaches to evaluate the risk for enhanced disease after vaccination • Develop assays to evaluate vaccine immune response and process development for vaccines, alongside suitable animal models	VL	2023-06-19 09:37:42		COVID-19 RESEARCH GUIDELINES	330	0.612779	13	13
●	24_Africa_Uganda covid national guidelines_2020	1. RESEARCH PRIORITIZATION > Prioritisation mechanisms	0	Social sciences in the outbreak response • Develop qualitative assessment frameworks to systematically collect information related to local barriers and enablers for the uptake and adherence to public health measures for prevention and control. • Identify how the burden of responding to the outbreak and implementing public health measures affects the physical and psychological health of those pro…	VL	2023-06-19 09:37:55		COVID-19 RESEARCH GUIDELINES	2189	4.06477	14	14
●	24_Africa_Uganda covid national guidelines_2020	1. RESEARCH PRIORITIZATION > Prioritisation mechanisms	0	Innovation for the outbreak response • Use of innovative technologies to enhance screening especially persons with abnormal body temperatures • Innovation techniques for detecting asymptomatic cases • Use of innovative technologies in tracking individuals on self-isolation • Innovative ways of enhancing social distance • Innovative ways of enforcing social distance principles in the populations •…	VL	2023-06-19 09:38:58		COVID-19 RESEARCH GUIDELINES	797	1.47995	15	15
●	24_Africa_Uganda covid national guidelines_2020	1. RESEARCH PRIORITIZATION > Prioritisation mechanisms	0	COVID-19 impact on existing health services • Routine immunization service • Access to essential medicines and health products • HIV/AIDS, Malaria control and TB • Measles, rubella, hepatitis B elimination • Elimination of yellow fever epidemics • Maternal tetanus elimination • Polio eradication • Neglected tropical diseases • Meningitis control • Traditional Medicine use • Maternal and child hea…	VL	2023-06-19 09:39:23		COVID-19 RESEARCH GUIDELINES	423	0.785472	15	15
●	24_Africa_Uganda covid national guidelines_2020	1. RESEARCH PRIORITIZATION > Prioritisation mechanisms	0	COVID-19 co-morbidity and mortality • Stratify COVID-19 patients by socio-economic status (e.g. wealth quintiles) • Stratify COVID-19 patients by co-morbidity status • Assess the risk of admission to intensive care unit (ICU), invasive ventilation or death by co-morbidity status • Identify co-morbidity measures/correlates (diabetes, HIV, hypertension, etc.) for predicting COVID-19 mortality in po…	VL	2023-06-19 09:40:00		COVID-19 RESEARCH GUIDELINES	414	0.768759	16	16
●	24_Africa_Uganda covid national guidelines_2020	1. RESEARCH PRIORITIZATION > Prioritisation mechanisms	0	Impact of COVID-19 on the health system • Impact of COVID-19 on the health system (how did the system adapt to the pandemic? Will look at adjustments in the system and processes) • The economic impact of COVID-19 on the health system and economic effect on health workers • Modelling of different scenarios of interventions. What is the Disability Adjusted Life Years (DALY’s) health workers have in…	VL	2023-06-19 09:40:16		COVID-19 RESEARCH GUIDELINES	432	0.802184	16	16
●	46_France_covid-19-english-mai2020-archived	1. RESEARCH PRIORITIZATION > Research should never impede emergency response efforts > Prioritising Covid research	0	The relevance of initiating new trials must be weighed, and priority must be given to trials related to the management of patients infected with SARS-CoV-2	VL	2023-08-11 08:44:16		COVID-19 RESEARCH GUIDELINES	156	0.952846	1	1
●	47_HU_Országos Gyógyszerészeti és Élelmezés-egészségügyi Intéze	1. RESEARCH PRIORITIZATION > Research should never impede emergency response efforts > Prioritising Covid research	0	HungarianNational Competent Authority agrees to make accelerated assessment in case of submissions of COVID-19 clinical trial applications.	VL	2023-08-11 08:24:13		COVID-19 RESEARCH GUIDELINES	140	1.07271	3	3
●	24_Africa_Uganda covid national guidelines_2020	1. RESEARCH PRIORITIZATION > Prioritisation mechanisms	0	a. Virological studies: natural history, transmission and diagnostics and biomedical studies to • Understand the natural history and etiology of the virus and shedding of it from an infected person • Support implementation of diagnostics and products to improve and simplify clinical processes • Develop disease models, including animal models for infection, disease and transmission • Develop tools…	VL	2023-06-19 09:33:41		COVID-19 RESEARCH GUIDELINES	541	1.00459	12	12
●	24_Africa_Uganda covid national guidelines_2020	1. RESEARCH PRIORITIZATION > Prioritisation mechanisms	0	7.1. Rapid Assessment Special Studies Early investigation involves the rapid assessment of the outbreak • Index cases studies • Households transmission studies • Risk factors assessment for Health Workers (HW) • Environmental sampling and • Population-based age-stratified sero-epidemiological survey	VL	2023-06-19 09:32:18		COVID-19 RESEARCH GUIDELINES	306	0.568213	11	11
●	24_Africa_Uganda covid national guidelines_2020	1. RESEARCH PRIORITIZATION > Research should never impede emergency response efforts > Prioritising Covid research	0	PRIORITIES FOR COVID-19 RESEARCH	VL	2023-06-19 09:31:18		COVID-19 RESEARCH GUIDELINES	32	0.059421	11	11
●	77_RDA COVID-19 Recommendations&Guidelines on Data Sharing F	1. RESEARCH PRIORITIZATION > Research is a key aspect of response > Need for rapid scientific data	0	enormous time pressure	VL	2023-06-21 20:49:52		COVID-19 RESEARCH GUIDELINES	22	0.00503062	22	22
●	77_RDA COVID-19 Recommendations&Guidelines on Data Sharing F	1. RESEARCH PRIORITIZATION > Research is a key aspect of response > Balancing agility and safety	0	The challenge here is the trade-off between timeliness and precision. The speed of data collection and sharing needs to be balanced with accuracy, which takes time.	VL	2023-06-26 19:41:27		COVID-19 RESEARCH GUIDELINES	166	0.0379583	9	9
●	15_Italy_biomedical-research-for-novel-therapeutic-treatments-within- (1)	1. RESEARCH PRIORITIZATION > Research is a key aspect of response > Rapid spread of SARS-CoV-2	0	In the context of the Covid-19 emergency, given the rapid spread of SARS-CoV-2	VL	2023-06-19 20:56:08		COVID-19 RESEARCH GUIDELINES	78	0.257027	5	5
●	2_PAHO on ethical issues_2020_eng	1. RESEARCH PRIORITIZATION > Research is a key aspect of response > Need for rapid scientific data	0	Research is crucial to reduce the uncertainty about the pandemic and its consequences	VL	2023-06-19 16:50:05		COVID-19 RESEARCH GUIDELINES	85	0.365623	5	5
●	63_PK_COVID-19 Pandemic_ Guidelines for Ethical Healthcare	1. RESEARCH PRIORITIZATION > Research should never impede emergency response efforts > Overwhelmed health systems	0	COVID-19 pandemic poses a catastrophic health emergency which necessitates prudent use of scarce resources while safeguarding ethical values and professional virtues that form the core of humanistic health care for patients	VL	2023-08-10 18:09:20		COVID-19 RESEARCH GUIDELINES	225	1.66334	3	3
●	78_RMIT university Guidance Note on COVID-19 & RI	4. BALANCING RISKS AND BENEFITS > Conducting rigorous studies, ensuring RE & RI standards	0	Rigour, robustness and reproducibility In accordance with the Australian Code, researchers at RMIT will ‘P2 - Rigour - Underpin research by attention to detail and robust methodology, avoiding or acknowledging biases’, and, ‘R21 - Adopt methods appropriate to the aims of the research and ensure that conclusions are justified by the results.’ There has been a profound and rapid increase in the com…	VL	2023-08-10 13:54:57		COVID-19 RESEARCH GUIDELINES	1597	6.77183	53	58
●	20_Asia_Indian CMR_Guidance_COVID19_06_05_2020	4. BALANCING RISKS AND BENEFITS > Ensure compensation (for participants & researchers, RECs)	0	Payment for participation: Participants should not be made to pay for any expenses incurred beyond routine clinical care and wherever possible may be given a reasonable amount to cover incidental expenses.	VL	2023-06-19 10:12:10		COVID-19 RESEARCH GUIDELINES	207	0.415121	6	6
●	24_Africa_Uganda covid national guidelines_2020	4. BALANCING RISKS AND BENEFITS > Ensure compensation (for participants & researchers, RECs)	0	The provision of compensation to study participants must follow guidelines set out in the UNCST guidelines National Research Guidelines (2014)	VL	2023-06-19 08:47:38		COVID-19 RESEARCH GUIDELINES	143	0.265538	19	19
●	36_EMA_guidanceclinicaltrials_covid19_en_1	4. BALANCING RISKS AND BENEFITS > Ensure compensation (for participants & researchers, RECs)	0	14. REIMBURSEMENT OF EXCEPTIONAL EXPENSES Taking into account this exceptional situation, the implementation of urgent safety measures may create unplanned expenses. These expenses should be borne by the sponsor, preferably directly. If expenses nevertheless arise which have to be borne initially by the trial participants, these should typically be compensated subsequently by the sponsor via the …	VL	2023-08-10 10:22:06		COVID-19 RESEARCH GUIDELINES	725	1.17666	18	18
●	24_Africa_Uganda covid national guidelines_2020	4. BALANCING RISKS AND BENEFITS > Ensure compensation (for participants & researchers, RECs)	0	However, where the study involves confirmed COVID-19 cases and the use of frontline workers at isolation centres (not primary study staff who would follow guidelines set out in the RMP), the researchers should consider providing hazard pay to these workers. This is in recognition of the high risk of infection to the frontline workers and to their families for performing a job now deemed “essentia…	VL	2023-06-19 08:48:17		COVID-19 RESEARCH GUIDELINES	572	1.06215	19	19
●	20_Asia_Indian CMR_Guidance_COVID19_06_05_2020	4. BALANCING RISKS AND BENEFITS > Ensure compensation (for participants & researchers, RECs)	0	2.5 Compensation for research-related harm: 2.5.1 Research participants who suffer direct physical, psychological, social, legal or economic harm as a result of participating in the research are entitled to free health care and referrals as needed. However, for research related Serious Adverse Events (SAE), appropriate financial compensation and insurance coverage be provided as per norms. 2.5.2 …	VL	2023-06-19 10:12:29		COVID-19 RESEARCH GUIDELINES	589	1.18119	6	6
●	24_Africa_Uganda covid national guidelines_2020	4. BALANCING RISKS AND BENEFITS > Ensure compensation (for participants & researchers, RECs)	0	9.2. Insurance All clinical research related to COVID-19 should be comprehensively insured. The sponsor shall put in place a mechanism for compensating injury arising from research related to COVID-19 infection prior to commencement of a study. The mechanism, which may include, inter alia, insurance and medical care, should be documented in the protocol and acceptable to the REC and NDA for clini…	VL	2023-06-19 08:49:08		COVID-19 RESEARCH GUIDELINES	851	1.58023	19	19
●	1_PAHOHSSBIOCOVID19220019_eng	4. BALANCING RISKS AND BENEFITS > Adaptive trial designs > Consider alternative models for conducting CTs	0	there was widespread unfamiliarity with alternative research designs, such as adaptive designs, (19) which have great potential in emergency situations (20)	VL	2023-06-18 14:36:17		COVID-19 RESEARCH GUIDELINES	158	0.0937942	11	11
●	21_Australian ctprg-statement-clinical-trials-covid_2020	1. RESEARCH PRIORITIZATION > Disrupted ongoing clinical trials	0	Suspension or cessation of research • Decisions by researchers to halt a study or suspend recruitment can be dealt with administratively between institutions and sponsors; however, a decision to close a study where an investigational product (IP) or an unregistered device, diagnostic or biological is being provided is a substantial amendment requiring HREC review. • In assessing the proposed clos…	VL	2023-06-20 16:01:38		COVID-19 RESEARCH GUIDELINES	668	2.89328	6	6
●	21_Australian ctprg-statement-clinical-trials-covid_2020	1. RESEARCH PRIORITIZATION > Research should never impede emergency response efforts > Prioritising Covid research	0	any trial that works toward a treatment or a vaccine for COVID-19 will be considered a priority by the TGA	VL	2023-06-20 16:02:42		COVID-19 RESEARCH GUIDELINES	108	0.467775	6	6
●	29_US__NIH_ Guidance for NIH-funded Clinical Trials and Human Subje	1. RESEARCH PRIORITIZATION > Disrupted ongoing clinical trials	0	Delays in Research Progress: As outlined in the NIH Grants Policy Statement 8.1.1.3, recipients may extend the final budget period of the approved project on active grants one time for up to 12 months without requesting prior approval from NIH. To support participant health and safety, and continuity of research during this public health emergency, NIH will allow for additional extensions, includ…	VL	2023-06-20 13:00:54		COVID-19 RESEARCH GUIDELINES	962	21.8091	1	1
●	24_Africa_Uganda covid national guidelines_2020	1. RESEARCH PRIORITIZATION > Prioritisation mechanisms	0	Conduct research that is community responsive and aligned to national priorities	VL	2023-06-19 16:58:14		COVID-19 RESEARCH GUIDELINES	80	0.148553	11	11
●	45_Finland_Clinical trials during the coronavirus epidemic (COV	1. RESEARCH PRIORITIZATION > Research should never impede emergency response efforts > Prioritising Covid research	0	Payments for protocol amendments during the COVID-19 epidemic For protocol amendments relating to the EMA guidelines of conducting clinical trials during the covid 19 pandemic a single fee of € 900 will be charged, regardless how many amendments per trial during and after the epidemic are required. The trials initially exempted from the processing fee shall not be charged for amendments. Fimea su…	VL	2023-08-11 09:05:50		COVID-19 RESEARCH GUIDELINES	653	18.0586	1	1
●	46_France_covid-19-english-mai2020-archived	1. RESEARCH PRIORITIZATION > Research should never impede emergency response efforts > Prioritising Covid research	0	It should be noted that the developers of medicines or vaccines are invited to contact EMA as soon as possible with information about their proposed development by emailing 2019- ncov@ema.europa.eu . EMA provides a full fee waiver and a fast-track procedure for scientific advice	VL	2023-08-11 09:05:09		COVID-19 RESEARCH GUIDELINES	282	1.72245	8	8
●	36_EMA_guidanceclinicaltrials_covid19_en_1	2. RESEARCH GOVERNANCE AND OVERSIGHT > Modifications: > Modified composition and procedures > Centralisation to avoid repetitive reviews	0	In order to benefit from coordinated national and multi-national assessments with fixed maximum timelines, sponsors of large, multi-national clinical trials for COVID-19 therapeutics or vaccines are encouraged to submit their clinical trial application under the Regulation (EU) No. 536/2014 or consider early transition of their ongoing clinical trial to the Regulation (EU) No. 536/2014.	VL	2023-08-10 10:26:39		COVID-19 RESEARCH GUIDELINES	393	0.637832	18	18
●	7_WHO_rapid review	2. RESEARCH GOVERNANCE AND OVERSIGHT > Modifications: > Modified composition and procedures > Virtual meetings and tools of communication	0	During epidemics or pandemics ​​there are increased potential risks to members during face-to-face meetings, and it is thus ​​imperative to consider virtual meetings and review processes where and when possible.	VL	2025-04-11 14:30:30		COVID-19 RESEARCH GUIDELINES	209	1.58706	3	3
●	7_WHO_rapid review	1. RESEARCH PRIORITIZATION > Research should never impede emergency response efforts > Researchers, CA & REC members involved in emergency response	0	The time and effort invested by research ethics committee members is much appreciated, ​​particularly since they also have other duties and may be dealing with illnesses among family ​​members or colleagues during a public health emergency	VL	2025-04-11 14:31:25		COVID-19 RESEARCH GUIDELINES	237	1.79968	3	3
●	7_WHO_rapid review	1. RESEARCH PRIORITIZATION > Research should never impede emergency response efforts > Prioritising Covid research	0	identification of the research as epidemic or outbreak related in order to facilitate ​​fast-tracking;	VL	2025-04-11 14:32:13		COVID-19 RESEARCH GUIDELINES	101	0.766953	4	4
●	7_WHO_rapid review	2. RESEARCH GOVERNANCE AND OVERSIGHT > REC REVIEW > Ethical issues related to reviewing protocol > promote data sharing	0	both data-sharing and material transfer agreements for data and human biological ​​material, especially if samples are being exported out of the country, while ​​honouring the laws of the land (a draft may be submitted initially); ​​d. clear processes and procedures for follow-up dissemination and publication, ​​co-authorship, co-presentation, and intellectual property rights;	VL	2025-04-11 14:34:09		COVID-19 RESEARCH GUIDELINES	375	2.8476	4	4
●	7_WHO_rapid review	2. RESEARCH GOVERNANCE AND OVERSIGHT > Modifications: > Modified composition and procedures > Virtual meetings and tools of communication	0	Other practical considerations include identification of the surge capacity for review, ​​setting up systems for remote discussions (for example, which software platform, ​​does everybody who needs it have access to it and know how to use it, what will be ​​the back-up plan if the Internet is not functioning).	VL	2025-04-11 14:35:04		COVID-19 RESEARCH GUIDELINES	308	2.33883	5	5
●	7_WHO_rapid review	2. RESEARCH GOVERNANCE AND OVERSIGHT > Modifications: > Modified composition and procedures > Virtual meetings and tools of communication	0	It is essential to pre-identify a certain number of members who will share the major ​​burden of review. These members would require specialized training (or equivalent ​​experience) in reviewing research in outbreaks so that they are able to rapidly review ​​research proposals without compromising ethical considerations. Additional members ​​should be identified and called for review at times wh…	VL	2025-04-11 14:36:10		COVID-19 RESEARCH GUIDELINES	923	7.00888	5	5
●	7_WHO_rapid review	2. RESEARCH GOVERNANCE AND OVERSIGHT > Modifications: > Modified composition and procedures > Recruitment of independent consultants or ad hoc committee	0	It is essential to pre-identify a certain number of members who will share the major ​​burden of review. These members would require specialized training (or equivalent ​​experience) in reviewing research in outbreaks so that they are able to rapidly review ​​research proposals without compromising ethical considerations. Additional members ​​should be identified and called for review at times wh…	VL	2025-04-11 14:37:35		COVID-19 RESEARCH GUIDELINES	606	4.60172	5	5
●	7_WHO_rapid review	2. RESEARCH GOVERNANCE AND OVERSIGHT > Modifications: > Modified composition and procedures > Virtual meetings and tools of communication	0	The review meetings could be virtual or electronic, especially if a face-to-face ​​meeting in a highly infectious outbreak such as COVID-19 represents a health risk to ​​committee members.	VL	2025-04-11 14:38:45		COVID-19 RESEARCH GUIDELINES	186	1.41241	5	5
●	7_WHO_rapid review	2. RESEARCH GOVERNANCE AND OVERSIGHT > Modifications: > Modified composition and procedures > Electronic documentation	0	. Protocol submission should be done electronically to save time; a hard copy, if ​​mandatory, can follow. Principal investigators should contact the research ethics ​​committee as soon as possible to communicate their intention to submit a high-level ​​overview of research (for example, is it a trial of a new medicine or vaccine, an ​​observational study, or a survey), so that the committee is a…	VL	2025-04-11 14:39:14		COVID-19 RESEARCH GUIDELINES	438	3.32599	5	5
●	7_WHO_rapid review	2. RESEARCH GOVERNANCE AND OVERSIGHT > Modifications: > Modified composition and procedures > Virtual meetings and tools of communication	0	Face-to-face meetings with the principal investigators should not be mandatory, and if ​​necessary electronic or virtual venues may be adopted.	VL	2025-04-11 14:39:36		COVID-19 RESEARCH GUIDELINES	142	1.07829	5	5
●	7_WHO_rapid review	2. RESEARCH GOVERNANCE AND OVERSIGHT > Modifications: > Rapid review	0	Protocols should be sent to reviewers within 24 hours of submission. ​ 15. Reviewers should complete their reviews within a specified period of time (usually ​​three days is sufficient and appropriate during an outbreak). ​ 16. The consolidated review and suggestions (or approval) should be communicated to ​​the principal investigator within a specified period of time (usually five days). ​ 17. E…	VL	2025-04-11 14:40:06		COVID-19 RESEARCH GUIDELINES	870	6.60642	6	6
●	8_WHO-2019-nCoV-Policy_Brief-EUD_placebo-controlled_vaccine_tr	8. PUBLIC ENGANEMENT AND COMMUNICATION > PUBLIC ENGAGEMENT > community engagement	0	COVID-19 vaccine trial investigators and sponsors should prospectively engage with relevant stakeholders, ​​including trial participants, community advisory structures, host communities, research ethics committees, and ​​relevant regulatory authorities on the implications for trial participants of a candidate vaccine attaining EUD in the ​​study setting (including the trial involving that candida…	VL	2025-04-11 14:44:26		COVID-19 RESEARCH GUIDELINES	794	2.56187	3	3
●	1_PAHOHSSBIOCOVID19220019_eng	8. PUBLIC ENGANEMENT AND COMMUNICATION > COMMUNICATION > transparency, not only to the scientific community but also to the broader public	0	Transparency is a key component of the ethical governance of research that, in health emergencies, is essential to promote public trust in research and the public health response. Indeed, the pandemic revealed the urgent need to act to strengthen research transparency. If society and all stakeholders know what research is being conducted and what mechanisms are in place to ensure that research is…	VL	2023-06-18 15:17:01		COVID-19 RESEARCH GUIDELINES	958	0.568701	17	17
●	2_PAHO on ethical issues_2020_eng	8. PUBLIC ENGANEMENT AND COMMUNICATION > COMMUNICATION > transparency, not only to the scientific community but also to the broader public	0	Health authorities have the ethical obligation to provide a public justification of the criteria used for priority-setting decisions. Transparency about the rationale for priority-setting decisions enhances public trust, increases their acceptability, and promotes compliance with related recommendations.	VL	2023-06-18 21:13:17		COVID-19 RESEARCH GUIDELINES	308	1.32485	4	4
●	5_PAHO_How Research Transparency Be Promoted_ Actions for Nat	8. PUBLIC ENGANEMENT AND COMMUNICATION > COMMUNICATION > transparency, not only to the scientific community but also to the broader public	0	Transparency is a central component of the ethical governance of research. In the context of COVID-19, transparency is key to promote public trust in research and in the response to the pandemic. If society and all stakeholders know which research studies are taking place, and the existing mechanisms to ensure studies are conducted ethically, they will be more willing to contribute to research ef…	VL	2023-08-10 17:40:20		COVID-19 RESEARCH GUIDELINES	630	14.2437	1	1
●	19_Canada_Research ethics practices during COVID-19 _ IDRC	8. PUBLIC ENGANEMENT AND COMMUNICATION > COMMUNICATION > transparency, not only to the scientific community but also to the broader public	0	ensure transparency during recruitment;	VL	2023-06-20 13:38:59		COVID-19 RESEARCH GUIDELINES	39	0.464673	1	1
●	20_Asia_Indian CMR_Guidance_COVID19_06_05_2020	3. INCLUSION OF VULNERABLE POPULATIONS > Post trial benefit sharing	0	Post research access and benefit sharing: 2.8.1 Efforts be made to communicate the research findings to the individuals/communities. 2.8.2 EC should consider the need for an a priori agreement between researchers and sponsors regarding post-research access of the community to successful interventions and benefit sharing if relevant.	VL	2023-06-20 18:43:31		COVID-19 RESEARCH GUIDELINES	338	0.67783	7	7
●	6_WHO-Ethical standards for research during public health emerg	6. DATA SHARING AND TRANSPARENCY > Rapid sharing (disemination)	0	Rapid sharing of information generated during research—subject to ethical ​​requirements such as maintaining the confidentiality and privacy of personal information—with ​​those participating in response efforts can also help strike an effective and mutually beneficial ​​balance between research and response.	VL	2024-08-08 14:30:39		COVID-19 RESEARCH GUIDELINES	307	2.60833	2	2
●	1_PAHOHSSBIOCOVID19220019_eng	4. BALANCING RISKS AND BENEFITS > FOLLOW UP STUDIES RIGOROUSLY > Continuous risk-benefit assessments	0	Follow up studies rigorously. This entails keeping up to date with evidence that may emerge during the emergency and impact ongoing research. Researchers should maintain continuous communication with RECs in case modifications are needed to ensure studies remain ethical (chapter 4).	VL	2023-06-18 16:45:02		COVID-19 RESEARCH GUIDELINES	286	0.169779	21	21
●	1_PAHOHSSBIOCOVID19220019_eng	4. BALANCING RISKS AND BENEFITS > FOLLOW UP STUDIES RIGOROUSLY > Continuous risk-benefit assessments	0	Researchers are responsible for continuously updating their knowledge related to the study and, especially, for reviewing the available scientific evidence at appropriate intervals. Importantly, decisions should 22 Catalyzing ethical research in emergencies Ethics guidance, lessons learned from the COVID-19 pandemic, and pending agenda always be made on the basis of high-quality scientific eviden…	VL	2023-06-18 18:01:56		COVID-19 RESEARCH GUIDELINES	1740	1.03292	28	29
●	1_PAHOHSSBIOCOVID19220019_eng	4. BALANCING RISKS AND BENEFITS > FOLLOW UP STUDIES RIGOROUSLY > Continuous risk-benefit assessments	0	The monitoring plan should call for periodic reports, by established deadlines, for which researchers must justify the continuation of the study on the basis of newly available evidence, if any. If new evidence affects the conduct of the study, researchers should indicate the actions they will take. Aside from the previously mentioned periodic presentation of reports, researchers should immediate…	VL	2023-06-18 18:05:16		COVID-19 RESEARCH GUIDELINES	1071	0.635782	29	29
●	22_Africa_SAHPRA-Communication_COVID_19-Final-25032020	4. BALANCING RISKS AND BENEFITS > FOLLOW UP STUDIES RIGOROUSLY > Continuous risk-benefit assessments	0	Impact of social distancing measures on participant monitoring: In some cases, trial participants who no longer have access to the investigational or other products, or to the investigational site, may need additional safety monitoring (e.g. withdrawal of an active investigational treatment). If planned on-site monitoring visits are no longer possible, sponsors should consider optimizing use of c…	VL	2023-06-20 12:03:20		COVID-19 RESEARCH GUIDELINES	483	3.30324	4	4
●	1_PAHOHSSBIOCOVID19220019_eng	3. INCLUSION OF VULNERABLE POPULATIONS > Post trial benefit sharing	0	Throughout the conduct of research, and after its conclusion, research participants and the communities that hosted the study should be treated respectfully and fairly. They should be informed about the study results and ensure that they receive what was deemed fair when initiating the study; for example, access within a reasonable timeframe to the intervention that resulted from the study to whi…	VL	2023-06-18 15:24:38		COVID-19 RESEARCH GUIDELINES	564	0.33481	18	18
●	1_PAHOHSSBIOCOVID19220019_eng	3. INCLUSION OF VULNERABLE POPULATIONS > Post trial benefit sharing	0	A fair return for research contributions is essential to safeguard and strengthen the public’s trust in research, in research institutions, and in the health authority tasked with ensuring that research is conducted ethically.	VL	2023-06-18 20:12:17		COVID-19 RESEARCH GUIDELINES	228	0.135349	44	44
●	1_PAHOHSSBIOCOVID19220019_eng	3. INCLUSION OF VULNERABLE POPULATIONS > Post trial benefit sharing	0	This is particularly important if samples or data will be stored for a long period of time. Furthermore, to advance public engagement, the public needs to receive reliable information about the approved studies, the results and benefits of research, the importance of sharing samples and data for future research, and the safeguards to conduct it ethically. Finally, especially in emergency situatio…	VL	2023-06-18 20:13:21		COVID-19 RESEARCH GUIDELINES	597	0.354399	44	44
●	15_Italy_biomedical-research-for-novel-therapeutic-treatments-within- (1)	6. DATA SHARING AND TRANSPARENCY > governance mechanisms for storage and future use > Accuracy and quality control	0	The collection of personal data in the context of participation in research ​​must be accurate, according to the criteria of quality, accessibility, transparency, ​​standardization, interoperability and sharing.	VL	2023-06-19 22:06:06		COVID-19 RESEARCH GUIDELINES	209	0.688701	8	8
●	17_Italy_Rapporto ISS COVID-19 n. 47 EN	6. DATA SHARING AND TRANSPARENCY > governance mechanisms for storage and future use > Accuracy and quality control	0	Research results and data must be readily available and accessible according to clear rules, interoperable with other data and available for reuse32	VL	2023-06-20 11:05:45		COVID-19 RESEARCH GUIDELINES	149	0.199158	25	25
●	17_Italy_Rapporto ISS COVID-19 n. 47 EN	6. DATA SHARING AND TRANSPARENCY > governance mechanisms for storage and future use > Accuracy and quality control	0	f possible, the data should be collected in an interoperable way with other datasets, so as to allow their aggregation on a wider level	VL	2023-06-20 11:28:16		COVID-19 RESEARCH GUIDELINES	136	0.181782	26	26
●	19_Canada_Research ethics practices during COVID-19 _ IDRC	6. DATA SHARING AND TRANSPARENCY > Privacy & Confidentiality	0	These present specific ethical concerns regarding privacy, transparency, confidentiality, and security	VL	2023-06-20 13:37:58		COVID-19 RESEARCH GUIDELINES	103	1.22721	1	1
●	19_Canada_Research ethics practices during COVID-19 _ IDRC	6. DATA SHARING AND TRANSPARENCY > Privacy & Confidentiality	0	take necessary steps for data security and ensure that data are not used for subsequent non-research purposes.	VL	2023-06-20 13:39:12		COVID-19 RESEARCH GUIDELINES	110	1.31062	1	1
●	19_Canada_Research ethics practices during COVID-19 _ IDRC	6. DATA SHARING AND TRANSPARENCY > Privacy & Confidentiality	0	consider the expectations of participants about privacy	VL	2023-06-20 13:48:07		COVID-19 RESEARCH GUIDELINES	55	0.655308	1	1
●	19_Canada_Research ethics practices during COVID-19 _ IDRC	6. DATA SHARING AND TRANSPARENCY > Privacy & Confidentiality	0	In terms of privacy, researchers must ensure that the personally identifiable information of participants is kept confidential, unless the participant gives consent to reveal their name in the research study	VL	2023-06-20 14:19:49		COVID-19 RESEARCH GUIDELINES	209	2.49017	2	2
●	20_Asia_Indian CMR_Guidance_COVID19_06_05_2020	6. DATA SHARING AND TRANSPARENCY > Privacy & Confidentiality	0	Privacy Confidentiality: Information related to COVID-19 infection may be highly sensitive in nature with a lot of scope for stigmatization, discrimination, violence etc. Maintaining confidentiality of research related data and its publication is important to protect the privacy of individuals and avoid any discrimination against them.	VL	2023-06-19 10:11:09		COVID-19 RESEARCH GUIDELINES	340	0.681841	6	6
●	20_Asia_Indian CMR_Guidance_COVID19_06_05_2020	6. DATA SHARING AND TRANSPARENCY > Privacy & Confidentiality	0	Protection of privacy and confidentiality	VL	2023-06-21 20:14:14		COVID-19 RESEARCH GUIDELINES	42	0.0842274	10	10
●	36_EMA_guidanceclinicaltrials_covid19_en_1	6. DATA SHARING AND TRANSPARENCY > Privacy & Confidentiality	0	Remote SDV should not be carried out if adequate data protection, including data security and protection of personal data even if pseudonymised, is not ensured. Refer to Annex 1 for controls that, where applicable, can protect trial participants’ rights while permitting remote SDV.	VL	2023-08-10 10:18:00		COVID-19 RESEARCH GUIDELINES	285	0.46255	17	17
●	73_COE_DH_BIO Statement on Human Rights	6. DATA SHARING AND TRANSPARENCY > Privacy & Confidentiality	0	The collection and processing of health-related data is an essential component of the fight against the COVID-19 pandemic including the use of digital technologies, big data and artificial intelligence. However, as underlined in the Joint Statement on the right to data protection in the context of the COVID-19 pandemic by the Chair of the Committee on Convention 1081 and the Data Protection 1 Con…	VL	2023-08-10 14:46:55		COVID-19 RESEARCH GUIDELINES	1197	12.2343	2	3
●	1_PAHOHSSBIOCOVID19220019_eng	2. RESEARCH GOVERNANCE AND OVERSIGHT > Modifications: > Modified composition and procedures > Reduced quarums	0	Reduced quorum. Given the exceptional nature of the emergency, a lower-than-normal quorum of members may be allowed. The number of committee members, and their experience and knowledge relevant to the review of the studies must be considered. If members cannot attend virtual meetings, they may be able to send their comments, questions, and reviews electronically and be counted for quorum.	VL	2023-06-18 17:41:36		COVID-19 RESEARCH GUIDELINES	395	0.234485	27	27
●	4_PAHO_Guidance and strategies to streamline ethics review	2. RESEARCH GOVERNANCE AND OVERSIGHT > Modifications: > Modified composition and procedures > Reduced quarums	0	Reduced quorum: Given the exceptional nature of the emergency, a lower than normal quorum of members may be allowed, while taking into account the number of committee members and their experience and knowledge relevant to the review of the research. If certain members cannot participate in a virtual meeting they may send in their comments, questions, and reviews electronically to be counted for q…	VL	2023-08-10 17:27:31		COVID-19 RESEARCH GUIDELINES	409	2.24836	7	7
●	7_WHO_rapid review	2. RESEARCH GOVERNANCE AND OVERSIGHT > Modifications: > Modified composition and procedures > Reduced quarums	0	A quorum shall consist of one third of all members of the research ethics committee ​​(pre-identified to include relevant people). ​ 9. If a pre-identified member of the committee submits their review but is unable to join ​​the meeting, they should be considered as part of the quorum requirement.	VL	2025-04-11 14:38:11		COVID-19 RESEARCH GUIDELINES	295	2.24011	5	5
●	20_Asia_Indian CMR_Guidance_COVID19_06_05_2020	2. RESEARCH GOVERNANCE AND OVERSIGHT > Modifications: > Modified composition and procedures > Reduced quarums	0	Quorum for decision-making should have a minimum of five members, including both medical/non-medical or technical/non-technical members with one non-affiliated member.	VL	2023-06-19 10:56:04		COVID-19 RESEARCH GUIDELINES	168	0.33691	9	9
●	21_Australian ctprg-statement-clinical-trials-covid_2020	2. RESEARCH GOVERNANCE AND OVERSIGHT > Modifications: > Modified composition and procedures > Reduced quarums	0	HRECs should review and determine what matters may be dealt with by delegation from the HREC (as authorised by the host institution, if applicable). This may require the development and publication of interim terms of reference	VL	2023-06-20 18:12:17		COVID-19 RESEARCH GUIDELINES	230	0.996188	7	7
●	15_Italy_biomedical-research-for-novel-therapeutic-treatments-within- (1)	5. MODIFICATIONS TO INFORMED CONSENT PROCESSES > INFORMED CONSENT MODIFICATIONS > Info on data sharing	0	The Committee also analyzes the transformations of informed consent for ​​participation in trials in the emergency context of the pandemic, focusing on ​​research on biological samples, genomic tests and the use of data.	VL	2024-08-09 09:29:18		COVID-19 RESEARCH GUIDELINES	218	0.718358	2	2
●	6_WHO-Ethical standards for research during public health emerg	2. RESEARCH GOVERNANCE AND OVERSIGHT > Modifications: > Modified composition and procedures > Communication and coordination	0	Research projects should be coordinated nationally and internationally to avoid wasteful ​​duplication and underpowered studies, and to ensure that priorities and activities are consistent ​​with response efforts.	VL	2024-08-08 14:29:51		COVID-19 RESEARCH GUIDELINES	211	1.79269	2	2
●	17_Italy_Rapporto ISS COVID-19 n. 47 EN	2. RESEARCH GOVERNANCE AND OVERSIGHT > Modifications: > Modified composition and procedures > Communication and coordination	0	To improve response to the pandemic event, national authorities and international organizations must strive to expand coordination between research groups, avoiding duplication of ongoing studies and promoting data aggregation and comparison of results between different institutes and research groups30,31.	VL	2023-06-20 11:07:24		COVID-19 RESEARCH GUIDELINES	310	0.414355	25	25
●	1_PAHOHSSBIOCOVID19220019_eng	4. BALANCING RISKS AND BENEFITS > Ensure compensation (for participants & researchers, RECs)	0	Institutions (whether public or private) that conduct research should compensate REC members financially or through another appropriate formal mechanism for their time and dedication (e.g., counting the hours assigned to the REC as hours worked), in the same way that other parties involved in research (such as researchers and health authority staff) are recognized. Compensating REC members recogn…	VL	2023-06-18 20:19:42		COVID-19 RESEARCH GUIDELINES	752	0.446413	47	47
●	1_PAHOHSSBIOCOVID19220019_eng	2. RESEARCH GOVERNANCE AND OVERSIGHT > Modifications: > Modified composition and procedures > Centralisation to avoid repetitive reviews	0	Design and implement strategies that streamline the review and monitoring carried out by multiple RECs, either through coordination mechanisms (which may involve the review of different RECs in a simultaneous deliberation) or by establishing mechanisms that allow a REC to adopt the review carried out by another, without the need to repeat the review process (e.g., through previous reliance agreem…	VL	2023-06-18 20:29:47		COVID-19 RESEARCH GUIDELINES	409	0.242796	48	48
●	6_WHO-Ethical standards for research during public health emerg	2. RESEARCH GOVERNANCE AND OVERSIGHT > REC REVIEW > Maintain independency	0	Independent review	VL	2023-06-18 22:40:49		COVID-19 RESEARCH GUIDELINES	18	0.152931	1	1
●	6_WHO-Ethical standards for research during public health emerg	2. RESEARCH GOVERNANCE AND OVERSIGHT > REC REVIEW > Maintain independency	0	Efforts should therefore be made to support and coordinate local capacities for independent ethics review. This should be pursued via the usual Institutional Review Board/Research Ethics Board/Research Ethics Committee system, but other independent mechanisms for review can be established. In all cases, research involving human participants requires independent ethics review.	VL	2023-06-18 23:21:00		COVID-19 RESEARCH GUIDELINES	382	3.24554	3	3
●	63_PK_COVID-19 Pandemic_ Guidelines for Ethical Healthcare	2. RESEARCH GOVERNANCE AND OVERSIGHT > REC REVIEW > Clear definition when REC review is required	0	Physicians should make sure that COVID-19 patients under their care are enrolled in a research only if the study has been cleared by the relevant Ethical Review Committees and, when applicable, the National Bioethics Committee of Pakistan.	VL	2023-08-10 18:11:09		COVID-19 RESEARCH GUIDELINES	242	1.78901	7	7
●	17_Italy_Rapporto ISS COVID-19 n. 47 EN	2. RESEARCH GOVERNANCE AND OVERSIGHT > Modifications: > Modified composition and procedures > Flexibility in requirements	0	In addition to the approval by the EC, some non-pharmacological observational studies conducted in the territory, and especially in General Medicine, require authorization from the Local Health Authorities (Aziende Sanitarie Locali, ASL) and in some realities from the medical districts for the enrolment of patients. These steps delay and sometimes hinder the realization of the studies. In conditi…	VL	2023-06-20 10:08:42		COVID-19 RESEARCH GUIDELINES	512	0.684355	20	20
●	4_PAHO_Guidance and strategies to streamline ethics review	2. RESEARCH GOVERNANCE AND OVERSIGHT > Modifications: > Modified composition and procedures > Flexibility in requirements	0	In order to efficiently respond to this health emergency, it is necessary to adapt existing ethics review procedures and search for alternatives to reduce as much as possible the practical obstacles to conducting research.	VL	2023-08-10 17:04:27		COVID-19 RESEARCH GUIDELINES	224	1.23138	2	2
●	4_PAHO_Guidance and strategies to streamline ethics review	2. RESEARCH GOVERNANCE AND OVERSIGHT > Modifications: > Modified composition and procedures	0	Ethics review committee composition during an emergency: The committee should be diverse in ​ terms of gender and include health professionals with knowledge about COVID-19, ​​methodologists, ethicists and community representatives. If this is not the case, committees can ​ convene independent national or international consultants to review protocols. The committee ​ should include diverse perspe…	VL	2025-06-01 20:22:15		COVID-19 RESEARCH GUIDELINES	498	2.73762	5	5
●	15_Italy_biomedical-research-for-novel-therapeutic-treatments-within- (1)	1. RESEARCH PRIORITIZATION > Exclusion of non-COVID-19 research problems	0	The Committee reiterates the importance of the criterion of justice in the ​​allocation of resources at different levels. Research in the context of Covid-19 ​​requires proportionate intervention in the prevention, diagnosis and treatment of ​​affected patients, without however neglecting research on other pathologies and ​​the use of funds for the treatment of all patients	VL	2023-06-19 20:19:24		COVID-19 RESEARCH GUIDELINES	372	1.22582	4	4
●	19_Canada_Research ethics practices during COVID-19 _ IDRC	1. RESEARCH PRIORITIZATION > Exclusion of non-COVID-19 research problems	0	Who sets the research agenda? Is research designed and defined at the local level, and how are priorities set? How are local perspectives reconciled with global agenda-setting, and how is research embedded in local knowledge ecosystems? Are there risks and bias in terms of research that is concentrated in and about easily accessible locations that might exclude less accessible areas and populatio…	VL	2023-06-20 14:26:36		COVID-19 RESEARCH GUIDELINES	405	4.82545	2	2
●	63_PK_COVID-19 Pandemic_ Guidelines for Ethical Healthcare	1. RESEARCH PRIORITIZATION > Exclusion of non-COVID-19 research problems	0	Research participants should be prioritized for access to scarce resources. They should also be provided preferential access to products of the research in which they participate.	VL	2023-08-10 18:12:44		COVID-19 RESEARCH GUIDELINES	181	1.33806	7	7
●	75_UNESCO_Ethical Considerations from a Global Perspective_2020	6. DATA SHARING AND TRANSPARENCY > Use of Big Data (large aggregations of data)	0	Digital technologies like mobile phones, social media, and artificial intelligence can play a substantial role in dealing with pandemics, by making it possible to monitor, anticipate and influence the spreading of the disease and the behavior of human beings. It is of crucial importance to make sure that the ethical, social and political issues related to the use of these technologies are adequat…	VL	2023-08-10 21:51:42		COVID-19 RESEARCH GUIDELINES	560	4.22642	4	4
●	1_PAHOHSSBIOCOVID19220019_eng	6. DATA SHARING AND TRANSPARENCY > Privacy & Confidentiality	0	and that confidentiality is safeguarded	VL	2023-06-18 19:52:50		COVID-19 RESEARCH GUIDELINES	39	0.0231517	41	41
●	60_SAMA_Guidance for Managing Ethical Issues_2020	6. DATA SHARING AND TRANSPARENCY > Privacy & Confidentiality	0	Information collection and sharing Accurate information collection and sharing are important under normal conditions. During the COVID-19 situation, information collection and sharing takes on increased urgency. Doctors who collect and share information have a responsibility to adequately protect the confidentiality of personal information while taking into consideration any laws, policies, and p…	VL	2023-08-10 18:34:34		COVID-19 RESEARCH GUIDELINES	803	2.38314	12	12
●	77_RDA COVID-19 Recommendations&Guidelines on Data Sharing F	6. DATA SHARING AND TRANSPARENCY > governance mechanisms for storage and future use > Accuracy and quality control	0	The unprecedented spread of the virus has prompted a rapid and massive research response with a diversity of outputs that pose a challenge to interoperability. To make the most of global research efforts, 8 RDA COVID-19 Recommendations and Guidelines on Data Sharing, 30 June 2020 findings and data need to be shared equally rapidly, in a way that is useful and comprehensible. The challenge here is…	VL	2023-06-26 19:39:01		COVID-19 RESEARCH GUIDELINES	546	0.124851	8	9
●	78_RMIT university Guidance Note on COVID-19 & RI	6. DATA SHARING AND TRANSPARENCY > Responsibly, with clear mechanisms for correcting errors	0	Responsible sharing The need for rapid and open sharing of trustworthy research data and findings about the COVID-19 pandemic reaffirms Australian Code responsibilities of researchers for honesty, rigour, transparency and accountability in in the development, undertaking and reporting of research. In line with the Australian Code, researchers at RMIT will ‘R23 - Disseminate research findings resp…	VL	2023-08-10 13:58:36		COVID-19 RESEARCH GUIDELINES	2963	12.5641	59	75
●	77_RDA COVID-19 Recommendations&Guidelines on Data Sharing F	6. DATA SHARING AND TRANSPARENCY > Accountability in data sharing > a fair return for research contributions > provide reliable information	0	There are motivational barriers to making data outputs available rapidly. There is a need for incentivising the early publication/release of data outputs and the software used to produce them during a public health emergency. The early publication/release of data outputs and the tools used to create them should be encouraged by building trust, providing incentives for sharing data and providing a…	VL	2023-06-26 19:46:08		COVID-19 RESEARCH GUIDELINES	425	0.0971824	9	9
●	21_Australian ctprg-statement-clinical-trials-covid_2020	7. COLLABORATION AND PREPAREDNESS > PREPAREDNESS > development of contingency plans	0	HREC members, ethics administrative officers, research governance officers and executive officers should conduct contingency planning related to their operations and employ sensible approaches to fulfilling their responsibilities in accordance with the National Statement and institutional policy and procedures. These approaches should not be overly rigid or generate onerous requirements on resear…	VL	2023-06-20 16:10:24		COVID-19 RESEARCH GUIDELINES	421	1.82346	7	7
●	20_Asia_Indian CMR_Guidance_COVID19_06_05_2020	6. DATA SHARING AND TRANSPARENCY > Context of widespread misinformation and skepticism about COVID-19 research	0	Efforts must also be made to prevent the infodemic or spread of fake information, or to sensationalize, make false promises or claims, or spread negativity or create a scare	VL	2023-06-20 18:42:25		COVID-19 RESEARCH GUIDELINES	174	0.348942	7	7
●	1_PAHOHSSBIOCOVID19220019_eng	7. COLLABORATION AND PREPAREDNESS > PREPAREDNESS > establishment of communication mechanisms	0	Establish rapid communication mechanisms between the RECs and the national authorities to be activated as part of the strategy.	VL	2023-06-18 20:36:06		COVID-19 RESEARCH GUIDELINES	128	0.0759851	46	46
●	2_PAHO on ethical issues_2020_eng	6. DATA SHARING AND TRANSPARENCY > Responsibly, with clear mechanisms for correcting errors	0	Public health activities aimed at controlling the pandemic should be conducted responsibly and, inter alia, build capacity to improve response to future health emergencies. Responsibility and solidarity dictate that relevant data should be promptly shared so other countries can act to reduce the harm caused by the outbreak	VL	2023-06-18 21:06:25		COVID-19 RESEARCH GUIDELINES	327	1.40657	3	3
●	77_RDA COVID-19 Recommendations&Guidelines on Data Sharing F	6. DATA SHARING AND TRANSPARENCY > Responsibly, with clear mechanisms for correcting errors > create and use Publication and authorship plan	0	Data management plans (DMPs) should be created early in the research process and updated regularly to prepare for data deposit and reuse.	VL	2023-06-26 19:49:22		COVID-19 RESEARCH GUIDELINES	138	0.0315557	9	9
●	60_SAMA_Guidance for Managing Ethical Issues_2020	1. RESEARCH PRIORITIZATION > Research should never impede emergency response efforts > Should not compromise public health response	0	The research should NOT compromise the public health response to the outbreak or the provision of appropriate clinical care	VL	2023-08-10 18:26:06		COVID-19 RESEARCH GUIDELINES	125	0.370975	12	12
●	75_UNESCO_Ethical Considerations from a Global Perspective_2020	2. RESEARCH GOVERNANCE AND OVERSIGHT > Upholding ethics standards > Ethical standards followed with additional precautions	0	The urgency of finding a cure should not preclude responsible research practices. Researchers must comply with the ethical principles of research, and considering the nature of the epidemic, must be vigilant against the dual-use of research, which is of concern. All research activities are subject to scrutiny by competent ethics committees. Such independent committees must continue to function un…	VL	2023-08-10 21:54:13		COVID-19 RESEARCH GUIDELINES	415	3.13208	4	4
●	77_RDA COVID-19 Recommendations&Guidelines on Data Sharing F	2. RESEARCH GOVERNANCE AND OVERSIGHT > REC REVIEW > Ethical issues related to reviewing protocol > promoting ethical values&guaranteeing methodological solidity	0	weaknesses in the methodology (e.g. no control)	VL	2023-06-21 20:50:44		COVID-19 RESEARCH GUIDELINES	47	0.0107472	22	22
●	1_PAHOHSSBIOCOVID19220019_eng	5. MODIFICATIONS TO INFORMED CONSENT PROCESSES > Challenging consent processes	0	Some challenges were caused by the measures initially taken to contain the spread of the virus, which impacted the processes for ethics oversight and further impeded ordinary processes to obtain the consent of research participants, which as a rule are in-person, use paper forms, and require participants’ signatures. The COVID-19 pandemic has highlighted the need to rethink classic informed conse…	VL	2023-06-18 14:52:58		COVID-19 RESEARCH GUIDELINES	631	0.374583	16	16
●	24_Africa_Uganda covid national guidelines_2020	5. MODIFICATIONS TO INFORMED CONSENT PROCESSES > Challenging consent processes	0	With COVID-19 research, using these alternative formats for providing information makes it easier to convey information and/or reduce risk of infection (e.g. if the information is provided via an electronic device or via a laminated summary sheet that can be cleaned).	VL	2023-06-19 09:14:36		COVID-19 RESEARCH GUIDELINES	270	0.501365	17	17
●	6_WHO-Ethical standards for research during public health emerg	5. MODIFICATIONS TO INFORMED CONSENT PROCESSES > Challenging consent processes	0	Cultural and linguistic differences, as well as confusions about the dual role of the clinician/researcher, may be heightened for research conducted in this context, and so processes for obtaining informed consent, including the wording of documents and methods of obtaining and recording consent, should be developed in consultation with local communities	VL	2023-06-18 23:00:14		COVID-19 RESEARCH GUIDELINES	359	3.05013	4	4
●	1_PAHOHSSBIOCOVID19220019_eng	2. RESEARCH GOVERNANCE AND OVERSIGHT > Lack of clear guidelines > Absence of specific regulations	0	This emergency posed similar challenges to those experienced in previous ​​emergencies due to a lack of clarity about the ethical standards that guide research in emergency ​​situations	VL	2025-07-14 15:31:52		COVID-19 RESEARCH GUIDELINES	183	0.108635	10	10
●	1_PAHOHSSBIOCOVID19220019_eng	6. DATA SHARING AND TRANSPARENCY > STRENGTHEN TRANSPARENCY > registration	0	Ensure the registration of all research with human participants that has been approved to take ​​place in the country so the information about the research studies is publicly available and easily ​​accessible to the population. a. Require the registration of clinical trials in a WHO-accredited registry, i.e., one that feeds ​​ICTRP (27), before enrolling participants. ​ • This requirement should…	VL	2025-07-14 16:04:39		COVID-19 RESEARCH GUIDELINES	2753	1.63427	19	19
●	1_PAHOHSSBIOCOVID19220019_eng	2. RESEARCH GOVERNANCE AND OVERSIGHT > REC REVIEW > consider role of RECs in use of unproven interventions	0	Inform the public (e.g., through web pages or social media) about the purpose of RECs and ​ their role during health emergencies, and communicate, as needed, about the ethical aspects ​​of research with human participants that could be challenging in emergencies or perceived as ​​problematic (e.g., why the use of a placebo may be acceptable in a study if a product has been ​​already authorized or…	VL	2025-07-14 16:11:00		COVID-19 RESEARCH GUIDELINES	526	0.312251	21	21
●	1_PAHOHSSBIOCOVID19220019_eng	8. PUBLIC ENGANEMENT AND COMMUNICATION > COMMUNICATION > communicate info about going CT	0	Make publicly available a list of the studies related to the health emergency that were reviewed and ​ their respective decisions (whether approved or not), as well as the list of unproven interventions ​​offered outside of research that have been reviewed (chapter 5).	VL	2025-07-14 16:11:39		COVID-19 RESEARCH GUIDELINES	267	0.1585	21	21
●	1_PAHOHSSBIOCOVID19220019_eng	8. PUBLIC ENGANEMENT AND COMMUNICATION > COMMUNICATION > communicate info about going CT	0	Require that all funded clinical trials be prospectively included in a registry that feeds ICTRP, ​​and their results added in the corresponding registry in a timely manner. 2. Encourage those who receive research funding to publish a list of the studies with human ​ participants that they are conducting, e.g., on the institution’s website or through other mechanisms ​​established by the health a…	VL	2025-07-14 16:11:53		COVID-19 RESEARCH GUIDELINES	406	0.241015	21	21
●	1_PAHOHSSBIOCOVID19220019_eng	4. BALANCING RISKS AND BENEFITS > FOLLOW UP STUDIES RIGOROUSLY > Continuous risk-benefit assessments > more frequent central monitoring	0	4.2. Ethical analysis when monitoring research To justify continuing, modifying, suspending, or cancelling a study, an ethical analysis should be ​​carried out in light of the new evidence. In normal circumstances, monitoring ongoing studies calls ​​for ethical analysis. Yet the speed of the production of knowledge in health emergencies entails the ​​need to do it more frequently. Below are some …	VL	2025-07-14 16:20:30		COVID-19 RESEARCH GUIDELINES	698	0.414356	31	31
●	10_WHO_Key criteria for the ethical acceptability of COVID-19	4. BALANCING RISKS AND BENEFITS > Conducting rigorous studies, ensuring RE & RI standards	0	Global public trust in research and vaccines depends on there being heightened vigilance to ​​ensure that, if they proceed, SARS-CoV-2 challenge studies are conducted to the highest ​​scientific and ethical standards.	VL	2025-07-14 16:27:43		COVID-19 RESEARCH GUIDELINES	215	0.390625	4	4
●	10_WHO_Key criteria for the ethical acceptability of COVID-19	4. BALANCING RISKS AND BENEFITS > Conducting rigorous studies, ensuring RE & RI standards	0	Coordination SARS-CoV-2 challenge study research ​​programmes should involve close coordination ​​between researchers, funders, policy-makers and ​​regulators	VL	2025-07-14 16:38:51		COVID-19 RESEARCH GUIDELINES	156	0.28343	4	4
●	10_WHO_Key criteria for the ethical acceptability of COVID-19	8. PUBLIC ENGANEMENT AND COMMUNICATION	0	Consultation and engagement SARS-CoV-2 challenge research programmes ​​should be informed by consultation and ​​engagement with the public as well as relevant ​​experts and policy-maker	VL	2025-07-14 16:39:15		COVID-19 RESEARCH GUIDELINES	183	0.332485	4	4
●	10_WHO_Key criteria for the ethical acceptability of COVID-19	4. BALANCING RISKS AND BENEFITS > Favourable risk benefit ratio	0	Assessment of risks and ​​potential benefits It must be reasonable to expect that the potential ​​benefits of SARS-CoV-2 challenge studies ​​outweigh risks	VL	2025-07-14 16:39:39		COVID-19 RESEARCH GUIDELINES	153	0.27798	4	4
●	10_WHO_Key criteria for the ethical acceptability of COVID-19	4. BALANCING RISKS AND BENEFITS > Balancing interests of individual participants over society	0	Scientific justification SARS-CoV-2 challenge studies must have strong ​​scientific justification	VL	2025-07-14 16:40:03		COVID-19 RESEARCH GUIDELINES	96	0.174419	4	4
●	10_WHO_Key criteria for the ethical acceptability of COVID-19	3. INCLUSION OF VULNERABLE POPULATIONS > Equity | Fair participant selection | Justice	0	Criterion 5 Site selection SARS-CoV-2 challenge studies should be ​​situated where the research can be conducted to ​​the highest scientific, clinical and ethical ​​standards Criterion 6 Participant selection SARS-CoV-2 challenge study researchers ​​should ensure that participant selection criteria ​​limit and minimize risk	VL	2025-07-14 16:40:52		COVID-19 RESEARCH GUIDELINES	323	0.586846	4	4
●	10_WHO_Key criteria for the ethical acceptability of COVID-19	2. RESEARCH GOVERNANCE AND OVERSIGHT > Upholding ethics standards > Ethical standards followed with additional precautions	0	Expert review SARS-CoV-2 challenge studies should be ​ reviewed by a specialized independent committee	VL	2025-07-14 16:41:32		COVID-19 RESEARCH GUIDELINES	101	0.183503	5	5
●	10_WHO_Key criteria for the ethical acceptability of COVID-19	5. MODIFICATIONS TO INFORMED CONSENT PROCESSES > INFORMED CONSENT MODIFICATIONS > Fully aware of the potential risks, benefits, and purposes of the research	0	8 Informed consent SARS-CoV-2 challenge studies must involve ​​rigorous informed consent	VL	2025-07-14 16:42:04		COVID-19 RESEARCH GUIDELINES	88	0.159884	5	5
●	10_WHO_Key criteria for the ethical acceptability of COVID-19	4. BALANCING RISKS AND BENEFITS > Favourable risk benefit ratio	0	Criterion 1: Scientific justification SARS-CoV-2 challenge studies must have strong scientific justification In the context of the current pandemic, there may be several justifications for conducting ​​SARS-CoV-2 challenge studies, which may offer a range of potential public health benefits ​​of varying magnitudes (see Criterion 2). Scientific justification would be strongest where ​​studies aim …	VL	2025-07-14 16:43:46		COVID-19 RESEARCH GUIDELINES	4233	7.69077	7	6
●	10_WHO_Key criteria for the ethical acceptability of COVID-19	4. BALANCING RISKS AND BENEFITS > Favourable risk benefit ratio	0	Criterion 2: Assessment of risks and potential benefits It must be reasonable to expect that the potential benefits of SARS-CoV-2 challenge ​​studies outweigh risks • There should be systematic assessment of potential benefits and risks ​ • To the extent possible, these potential benefits and risks should be quantified • Potential benefits and risks should be compared with other feasible study de…	VL	2025-07-14 16:44:10		COVID-19 RESEARCH GUIDELINES	9700	17.6235	7	10
●	10_WHO_Key criteria for the ethical acceptability of COVID-19	8. PUBLIC ENGANEMENT AND COMMUNICATION > PUBLIC ENGAGEMENT > community engagement	0	Criterion 3: Consultation and engagement SARS-CoV-2 challenge research programmes should be informed by consultation ​​and engagement with the public as well as relevant experts and policy-makers ​ Consultation and engagement activities should ideally be rapid, rigorous, and mutually ​​informative, such that the views of the public and expert groups are updated in light of each ​​other. Public en…	VL	2025-07-14 16:45:17		COVID-19 RESEARCH GUIDELINES	3505	6.3681	10	11
●	10_WHO_Key criteria for the ethical acceptability of COVID-19	2. RESEARCH GOVERNANCE AND OVERSIGHT > Modifications: > Modified composition and procedures > Communication and coordination	0	Criterion 4: Coordination of research SARS-CoV-2 challenge study research programmes should involve close coordination ​​between researchers, funders, policy-makers and regulators Coordination activities should situate SARS-CoV-2 within a coherent set of international ​​programmes of research and aim to ensure that the potential public health benefits of relevant ​​research can be realized with m…	VL	2025-07-14 16:45:47		COVID-19 RESEARCH GUIDELINES	2570	4.66933	11	12
●	10_WHO_Key criteria for the ethical acceptability of COVID-19	3. INCLUSION OF VULNERABLE POPULATIONS > Equity | Fair participant selection | Justice	0	Criterion 5: Site selection SARS-CoV-2 challenge studies should be situated where the research can be ​​conducted to the highest scientific and ethical standards Given the urgency, risk and uncertainty involved, initial SARS-CoV-2 challenge studies ​​should only be conducted in centres with significant experience in designing, reviewing and ​​conducting human challenge studies. These centres shou…	VL	2025-07-14 16:46:32		COVID-19 RESEARCH GUIDELINES	9951	18.0796	12	15
●	10_WHO_Key criteria for the ethical acceptability of COVID-19	2. RESEARCH GOVERNANCE AND OVERSIGHT > Upholding ethics standards > Ethical standards followed with additional precautions	0	Criterion 7: Expert review SARS-CoV-2 challenge studies should be reviewed by a specialized independent ​​committee ​ SARS-CoV-2 challenge studies should be the subject of specialized independent review in ​​addition to or in conjunction with a standard local ethics review, as is the case for some other ​​types of research that may be controversial or involve higher levels of risk and uncertainty…	VL	2025-07-14 16:47:09		COVID-19 RESEARCH GUIDELINES	1963	3.5665	15	15
●	10_WHO_Key criteria for the ethical acceptability of COVID-19	5. MODIFICATIONS TO INFORMED CONSENT PROCESSES > INFORMED CONSENT MODIFICATIONS > Fully aware of the potential risks, benefits, and purposes of the research	0	Criterion 8: Informed consent SARS-CoV-2 challenge studies must involve rigorous informed consent ​ Informed consent processes should be particularly rigorous in SARS-CoV-2 challenge ​​studies because of the heightened potential risks and uncertainties involved (5, 7). Challenge ​​studies routinely incorporate tests of participant understanding during the informed consent ​​process (5). Such test…	VL	2025-07-14 16:47:56		COVID-19 RESEARCH GUIDELINES	1291	2.34557	15	16
●	9_WHO-2019-nCoV-ACT-Accelerator-Ethical-framework-2021.1-eng	2. RESEARCH GOVERNANCE AND OVERSIGHT > Community considerations	0	Respect for ​​persons and ​​communities ⋅ Recognize the equal moral status, ​​interests and rights of those who ​​will benefit from COVID-19 tools ​​(including individuals’ interest in ​​self-governance), as well as the ​​status and interests of the ​​communities of which they are a ​​part. ​To what extent do individuals receiving the tools have ​​control over the disposition of information ​​gat…	VL	2025-07-15 18:17:17		COVID-19 RESEARCH GUIDELINES	648	3.81064	2	2
●	9_WHO-2019-nCoV-ACT-Accelerator-Ethical-framework-2021.1-eng	4. BALANCING RISKS AND BENEFITS > Favourable risk benefit ratio	0	Human well-being ⋅ Protect and promote human well-being, including physical and ​ mental health, social and economic ​​security, human rights, and child ​​development, through the ​​effective, coordinated ​ development, manufacturing and ​​deployment of COVID-19 tools, ​​while minimizing the harmful ​​effects (e.g. adverse reactions to ​​drugs, side-effects of vaccines or ​​false positives of dia…	VL	2025-07-15 18:18:17		COVID-19 RESEARCH GUIDELINES	1163	6.83916	2	2
●	9_WHO-2019-nCoV-ACT-Accelerator-Ethical-framework-2021.1-eng	3. INCLUSION OF VULNERABLE POPULATIONS > Equity | Fair participant selection | Justice	0	Fairness ⋅ Ensure equitable access to and ​​benefit from COVID-19 tools ​​globally and within countries, ​​prioritising those disadvantaged ​​due to biological, social or other ​​factors, honoring obligations while ​​avoiding unjust discrimination, ​​compounding disadvantage, ​​exploitation of vulnerable parties, ​​or the blocking of access to other ​​essential care. ​Are tools being deployed/dis…	VL	2025-07-15 18:18:45		COVID-19 RESEARCH GUIDELINES	1353	7.95648	2	3
●	9_WHO-2019-nCoV-ACT-Accelerator-Ethical-framework-2021.1-eng	7. COLLABORATION AND PREPAREDNESS > Solidarity	0	Solidarity ⋅ Act in a manner that acknowledges ​​the interdependence of countries ​​and populations and that individual ​​well-being is dependent on the ​​control and suppression of the virus ​​across the world through COVID-19 ​tools. ​Are tools developed for a wide array of contexts (e.g. ​​different public health and tool delivery capacities)? Are members of the international community devotin…	VL	2025-07-15 18:19:04		COVID-19 RESEARCH GUIDELINES	489	2.87562	3	3
●	9_WHO-2019-nCoV-ACT-Accelerator-Ethical-framework-2021.1-eng	8. PUBLIC ENGANEMENT AND COMMUNICATION > COMMUNICATION > transparency, not only to the scientific community but also to the broader public	0	Governance values - promoting legitimacy and trustworthiness Value Definition Illustrative considerations ​ Transparency The underlying rationale (including relevant ​ risks/benefits), decision-making processes, and ​​decisions related to the coordination, development, ​​manufacturing, and deployment of COVID-19 tools ​​should be communicated publicly in an honest, ​​straightforward manner and ma…	VL	2025-07-15 18:21:21		COVID-19 RESEARCH GUIDELINES	1696	9.97354	3	3
●	14_Position_EUREC_COVID_19	1. RESEARCH PRIORITIZATION > Research should never impede emergency response efforts > Overwhelmed health systems	0	The COVID-19 pandemic is an enormous and extraordinary challenge for societies, economics, politics, healthcare ​systems, and in particular, for medical research.	VL	2025-07-15 18:25:17		COVID-19 RESEARCH GUIDELINES	162	2.99778	1	1
●	14_Position_EUREC_COVID_19	1. RESEARCH PRIORITIZATION > Research is a key aspect of response > Need for rapid scientific data	0	he diverse actions to contain the pandemic in Europe and ​worldwide must include the development and testing of effective drugs and vaccines. This is a particularly urgent ​matter.	VL	2025-07-15 18:25:46		COVID-19 RESEARCH GUIDELINES	180	3.33087	1	1
●	14_Position_EUREC_COVID_19	2. RESEARCH GOVERNANCE AND OVERSIGHT > Modifications: > Modified composition and procedures > Accelerated review	0	This recent mode in medical research also leads to a tremendous challenge for European Research Ethics Committees ​(RECs). RECs are aware that they must contribute accordingly. This contribution is based, in particular, on the fact ​that the administrative processes for reviewing research protocols must be accelerated and simplified if these protocols are related ​to the treatment, prevention or …	VL	2025-07-15 18:27:25		COVID-19 RESEARCH GUIDELINES	444	8.21614	1	1
●	14_Position_EUREC_COVID_19	4. BALANCING RISKS AND BENEFITS > Conducting rigorous studies, ensuring RE & RI standards	0	all this must be guided ​by the principle that RECs, even under these specific circumstances, will not compromise the quality of the review; ​an accelerated procedure cannot be at the expense of safety, notably that of the research participants. The recognised ​ethical principles of autonomy, beneficence, non-maleficence and justice must always be respected.	VL	2025-07-17 08:37:14		COVID-19 RESEARCH GUIDELINES	360	6.66173	1	1
●	14_Position_EUREC_COVID_19	1. RESEARCH PRIORITIZATION > Prioritisation mechanisms > Examples of prioritized research or lists	0	RECs should give clear priority to the assessment of submitted studies that are linked to the prevention or ​treatment of COVID-19 and COVID-19-related illnesses. The assessment of trials on other serious diseases ​with no satisfactory treatment option should also be prioritised.	VL	2025-07-17 08:37:55		COVID-19 RESEARCH GUIDELINES	280	5.18135	1	1
●	14_Position_EUREC_COVID_19	5. MODIFICATIONS TO INFORMED CONSENT PROCESSES > INFORMED CONSENT MODIFICATIONS > modification of IC processes	0	The free and informed consent procedure must remain in accordance with European and national regulations. It ​is recognised that national regulations and their application may differ across Europe. The proposals in ​section 8 of the above mentioned European “Guidance” on how to deal adequately and in a simplified ​manner with informed consent under the conditions of COVID-19 should be taken into …	VL	2025-07-17 08:39:10		COVID-19 RESEARCH GUIDELINES	429	7.93856	1	1
●	14_Position_EUREC_COVID_19	2. RESEARCH GOVERNANCE AND OVERSIGHT > Modifications: > Modified composition and procedures > Virtual meetings and tools of communication	0	In the current pandemic situation, the traditional meetings of ethics committees cannot necessarily be ​organised in the usual, often face-to-face, manner. The RECs should therefore adopt new working methods, ​such as secure video conferencing, that are appropriate to the current situation and respect the new rules ​of conduct concerning the pandemic. Where necessary, provision should be made acc…	VL	2025-07-17 08:40:37		COVID-19 RESEARCH GUIDELINES	447	8.27165	2	2
●	14_Position_EUREC_COVID_19	2. RESEARCH GOVERNANCE AND OVERSIGHT > Modifications: > Modified composition and procedures > Virtual meetings and tools of communication	0	It should be possible for RECs to hold extraordinary meetings outside the regular cycle to discuss research ​protocols relating to the treatment, prevention or diagnosis of infections caused by SARS-CoV-2.	VL	2025-07-17 08:41:18		COVID-19 RESEARCH GUIDELINES	205	3.79349	2	2
●	14_Position_EUREC_COVID_19	2. RESEARCH GOVERNANCE AND OVERSIGHT > Modifications: > Modified composition and procedures > Strengthen capacities	0	Responsible RECs must be composed of experts with the appropriate expertise. With regard to the ​assessment of trials concerning COVID-19, relevant experience and expertise must also be ensured within ​the REC	VL	2025-07-17 08:41:46		COVID-19 RESEARCH GUIDELINES	209	3.86751	2	2
●	14_Position_EUREC_COVID_19	2. RESEARCH GOVERNANCE AND OVERSIGHT > Modifications: > Modified composition and procedures > Strengthen capacities	0	Digital communication technologies can speed up administrative procedures. However, the information and ​communication technology used must be designed in such a way that GDPR-compliant transmission of ​data is guaranteed	VL	2025-07-17 08:42:07		COVID-19 RESEARCH GUIDELINES	221	4.08956	2	2
●	14_Position_EUREC_COVID_19	4. BALANCING RISKS AND BENEFITS > FOLLOW UP STUDIES RIGOROUSLY > Continuous risk-benefit assessments > submit substantial changes to REC	0	In the course of the study, the recording of undesired events and effects and their forwarding and evaluation must ​also be guaranteed by the investigator. The responsible REC must also be involved accordingly in pending ​decisions and modifications, e.g. of the protocol in the event of subsequent changes. It is advisable to ​document all deviations from the inspection plan that are attributable …	VL	2025-07-17 08:43:29		COVID-19 RESEARCH GUIDELINES	641	11.8616	2	2
●	14_Position_EUREC_COVID_19	5. MODIFICATIONS TO INFORMED CONSENT PROCESSES > INFORMED CONSENT MODIFICATIONS > modification of IC processes	0	All ​participants, including the RECs, should be informed, without delay, of any changes that are relevant to ​them during the course of the clinical trial. Where appropriate, a new informed consent may be required.	VL	2025-07-17 08:44:17		COVID-19 RESEARCH GUIDELINES	215	3.97853	2	2
●	14_Position_EUREC_COVID_19	2. RESEARCH GOVERNANCE AND OVERSIGHT > Upholding ethics standards	0	The overarching mission of all ethics committees is the protection of the dignity, rights, safety and well-being of research ​participants, namely patients and healthy volunteers, in medical trials. This also applies against the background of ​the current pandemic situation. Therefore, the pressure currently being exerted on medical research must not ​lead to research or testing of pharmaceutical…	VL	2025-07-17 08:46:22		COVID-19 RESEARCH GUIDELINES	487	9.01184	2	2
●	29_US__NIH_ Guidance for NIH-funded Clinical Trials and Human Subje	4. BALANCING RISKS AND BENEFITS > Unanticipated costs	0	If unanticipated costs are identified due to impacts of COVID-19, and unobligated balances are not available to ​rebudget, recipients may request administrative supplements from the funding ICs (see PA-18-591 Administrative Supplements to Existing NIH Grants and Cooperative Agreements (Parent Admin Supp Clinical ​Trial Optional). ICs will make funding decisions on a case by case basis in an effor…	VL	2025-07-17 17:53:32		COVID-19 RESEARCH GUIDELINES	492	11.1539	2	2
●	28_US_Conduct-of-Clincial-Trial-During-COVID 19	1. RESEARCH PRIORITIZATION > Disrupted ongoing clinical trials	0	FDA recognizes that the COVID-19 public health emergency may impact the conduct of clinical ​​trials of medical products. Challenges may arise, for example, from quarantines, site closures, ​​travel limitations, interruptions to the supply chain for the investigational product, ​4 or other ​ considerations if site personnel or trial participants become infected with COVID-19. These ​​challenges m…	VL	2025-07-17 17:56:17		COVID-19 RESEARCH GUIDELINES	2178	1.84209	5	6
●	28_US_Conduct-of-Clincial-Trial-During-COVID 19	4. BALANCING RISKS AND BENEFITS > Safety of study participants and researchers	0	Ensuring the safety of trial participants is paramount. Sponsors should consider ​​each circumstance, focusing on the potential impact on the safety of trial ​​participants, and modify study conduct accordingly. Study decisions may include ​​those regarding continuing trial recruitment, continuing use of the investigational ​​product for patients already participating in the trial, and the need t…	VL	2025-07-17 18:09:49		COVID-19 RESEARCH GUIDELINES	583	0.493086	6	6
●	28_US_Conduct-of-Clincial-Trial-During-COVID 19	5. MODIFICATIONS TO INFORMED CONSENT PROCESSES > INFORMED CONSENT MODIFICATIONS > continuous monitoring and patient information	0	In all cases, it is critical that trial participants ​​are kept informed of changes to the study and monitoring plans that could impact ​​them.	VL	2025-07-18 08:00:45		COVID-19 RESEARCH GUIDELINES	141	0.119254	6	6
●	28_US_Conduct-of-Clincial-Trial-During-COVID 19	4. BALANCING RISKS AND BENEFITS > FOLLOW UP STUDIES RIGOROUSLY > Continuous risk-benefit assessments > ensure continuation in alternative forms	0	Sponsors, in consultation with clinical investigators and Institutional Review ​ Boards (IRBs)/Independent Ethics Committees (IECs), may determine that the ​​protection of a participant’s safety, welfare, and rights is best served by ​​continuing a study participant in the trial as per the protocol or by discontinuing ​​the administration or use of the investigational product or even participatio…	VL	2025-07-18 08:05:51		COVID-19 RESEARCH GUIDELINES	2263	1.91398	6	7
●	28_US_Conduct-of-Clincial-Trial-During-COVID 19	4. BALANCING RISKS AND BENEFITS > FOLLOW UP STUDIES RIGOROUSLY > Continuous risk-benefit assessments > submit substantial changes to REC	0	• Changes in a protocol are typically not implemented before review and approval ​ by the IRB/IEC, and in some cases, by FDA. Sponsors and clinical investigators ​​are encouraged to engage with IRBs/IEC as early as possible when urgent or ​​emergent changes to the protocol or informed consent are anticipated as a result ​​of COVID-19. Such changes to the protocol or investigational plan to minimi…	VL	2025-07-18 08:31:13		COVID-19 RESEARCH GUIDELINES	923	0.780649	7	7
●	28_US_Conduct-of-Clincial-Trial-During-COVID 19	4. BALANCING RISKS AND BENEFITS > FOLLOW UP STUDIES RIGOROUSLY > Continuous risk-benefit assessments > ensure continuation in alternative forms	0	The implementation of alternative processes should be consistent with the ​ protocol to the extent possible, and sponsors and clinical investigators should ​​document the reason for any contingency measures implemented. Sponsors and ​​clinical investigators should document how restrictions related to COVID-19 led ​​to the changes in study conduct and duration of those changes, indicate which tria…	VL	2025-07-18 08:42:01		COVID-19 RESEARCH GUIDELINES	473	0.400051	7	7
●	28_US_Conduct-of-Clincial-Trial-During-COVID 19	4. BALANCING RISKS AND BENEFITS > FOLLOW UP STUDIES RIGOROUSLY > Continuous risk-benefit assessments > ensure continuation in alternative forms	0	Changes in study visit schedules, missed visits, or patient discontinuations may ​ lead to missing information (e.g., for protocol-specified procedures). It will be ​​important to capture specific information in the case report form that explains the ​​basis of the missing data, including the relationship to COVID-19, for missing ​​protocol-specified information (e.g., from missed study visits or…	VL	2025-07-18 08:44:22		COVID-19 RESEARCH GUIDELINES	650	0.549753	7	8
●	28_US_Conduct-of-Clincial-Trial-During-COVID 19	4. BALANCING RISKS AND BENEFITS > FOLLOW UP STUDIES RIGOROUSLY > Continuous risk-benefit assessments > modify delivery of IMPs to the patient	0	If scheduled visits at clinical sites will be significantly impacted, certain ​ investigational products, such as those that are typically distributed for self-administration, may be amenable to alternative secure delivery methods. For ​​other investigational products that are normally administered in a health care ​​setting, consulting FDA review divisions on plans for alternative administration…	VL	2025-07-18 08:45:45		COVID-19 RESEARCH GUIDELINES	642	0.542986	8	8
●	28_US_Conduct-of-Clincial-Trial-During-COVID 19	4. BALANCING RISKS AND BENEFITS > FOLLOW UP STUDIES RIGOROUSLY > Continuous risk-benefit assessments > modify delivery of IMPs to the patient	0	With respect to efficacy assessments, FDA recommends consultation with the ​​appropriate review division regarding protocol modifications for the collection of ​​efficacy endpoints, such as use of virtual assessments, delays in assessments, and ​​alternative collection of research-specific specimens, if feasible. For individual ​​instances where efficacy endpoints are not collected, the reasons f…	VL	2025-07-18 08:46:10		COVID-19 RESEARCH GUIDELINES	598	0.505772	8	8
●	28_US_Conduct-of-Clincial-Trial-During-COVID 19	4. BALANCING RISKS AND BENEFITS > FOLLOW UP STUDIES RIGOROUSLY > Continuous risk-benefit assessments > modify collection of efficacy endpoints	0	If changes in the protocol will lead to amending data management and/or ​ statistical analysis plans, the sponsor should consider doing so in consultation ​​with the applicable FDA review division. Prior to locking the database, sponsors ​​should address in the statistical analysis plan how protocol deviations related to ​​COVID-19 will be handled for the prespecified analyses.	VL	2025-07-18 08:46:49		COVID-19 RESEARCH GUIDELINES	376	0.318011	8	8
●	28_US_Conduct-of-Clincial-Trial-During-COVID 19	4. BALANCING RISKS AND BENEFITS > FOLLOW UP STUDIES RIGOROUSLY > Continuous risk-benefit assessments > consider how statistical analysis plans will be impacted	0	If planned on-site monitoring visits are no longer possible, sponsors should ​ consider optimizing use of central and remote monitoring programs to maintain ​​oversight of clinical sites.	VL	2025-07-18 08:47:38		COVID-19 RESEARCH GUIDELINES	185	0.156468	8	8
●	28_US_Conduct-of-Clincial-Trial-During-COVID 19	4. BALANCING RISKS AND BENEFITS > FOLLOW UP STUDIES RIGOROUSLY > Continuous risk-benefit assessments > establish oversight plan with periodic reports	0	Sponsors, clinical investigators, and IRBs should consider establishing and ​ implementing policy and procedures, or revise existing policy and procedures, to ​​describe approaches to be used to protect trial participants and manage study ​​conduct during possible disruption of the study as a result of COVID-19 control ​​measures at study sites. Changes to policy and procedures could address, but…	VL	2025-07-18 08:53:07		COVID-19 RESEARCH GUIDELINES	999	0.844927	8	9
●	28_US_Conduct-of-Clincial-Trial-During-COVID 19	4. BALANCING RISKS AND BENEFITS > FOLLOW UP STUDIES RIGOROUSLY > Continuous risk-benefit assessments > document protocol deviations and safety issues	0	Sponsors should describe in appropriate sections of the clinical study report (or in a separate ​​study-specific document): 1. Contingency measures implemented to manage study conduct during disruption of the ​​study as a result of COVID-19 control measures. 2. A listing of all participants affected by the COVID-19 related study disruption by unique ​​trial participant number identifier and by in…	VL	2025-07-18 08:57:47		COVID-19 RESEARCH GUIDELINES	1296	1.09612	9	9
●	28_US_Conduct-of-Clincial-Trial-During-COVID 19	1. RESEARCH PRIORITIZATION > Prioritisation mechanisms > Criteria	0	What are some of the key factors that a sponsor should consider when deciding ​ whether to suspend or continue an ongoing study or to initiate a new study during ​​the COVID-19 public health emergency? Central to any decision should be ensuring that the safety of clinical trial participants can be ​​maintained. Sponsors, in consultation with clinical investigators and Institutional Review ​​Board…	VL	2025-07-18 08:58:54		COVID-19 RESEARCH GUIDELINES	4516	3.81951	11	12
●	28_US_Conduct-of-Clincial-Trial-During-COVID 19	4. BALANCING RISKS AND BENEFITS > FOLLOW UP STUDIES RIGOROUSLY > Continuous risk-benefit assessments > modify delivery of IMPs to the patient	0	What key factors should sponsors consider when deciding whether to continue ​ administering or using an investigational product that appears to be providing ​​benefit to the trial participant during the COVID-19 public health emergency? ​ There may be circumstances in which an investigational product (either a drug, biological ​​product, or medical device) appears to be providing benefit to the t…	VL	2025-07-18 08:59:27		COVID-19 RESEARCH GUIDELINES	1808	1.52916	12	12
●	28_US_Conduct-of-Clincial-Trial-During-COVID 19	4. BALANCING RISKS AND BENEFITS > FOLLOW UP STUDIES RIGOROUSLY > Continuous risk-benefit assessments > document protocol deviations and safety issues	0	How should sponsors manage protocol deviations and amendments to ongoing trials ​​during the COVID-19 public health emergency? FDA recognizes that during the COVID-19 public health emergency, sponsors of clinical trials ​​may need to modify protocol-specified procedures. As is discussed in the main body of this ​​guidance, for protocol deviations necessitated by the impact of the current COVID-19…	VL	2025-07-18 09:01:00		COVID-19 RESEARCH GUIDELINES	4270	3.61145	13	14
●	28_US_Conduct-of-Clincial-Trial-During-COVID 19	4. BALANCING RISKS AND BENEFITS > FOLLOW UP STUDIES RIGOROUSLY > Continuous risk-benefit assessments > submit substantial changes to REC	0	How should a sponsor submit a change in protocol that results from challenges ​​related to the COVID-19 public health emergency? For IND studies, the sponsor should submit a formal amendment to its IND, with the following ​​information added to the cover letter in the subject line: ​ PROTOCOL AMENDMENT – COVID-19 TITLE OF PROTOCOL Sponsors should summarize the major changes made to the protocol r…	VL	2025-07-18 11:24:46		COVID-19 RESEARCH GUIDELINES	3322	2.80966	14	15
●	28_US_Conduct-of-Clincial-Trial-During-COVID 19	4. BALANCING RISKS AND BENEFITS > FOLLOW UP STUDIES RIGOROUSLY > Continuous risk-benefit assessments > submit substantial changes to REC	0	With the rapid changes in clinical trial conduct that may occur due to the COVID-19 public health emergency, including multiple deviations to address patient safety, ​​what is the best way for sponsors and investigators to capture these data? As noted in the main body of this guidance, it is important to capture specific information for ​​individual participants that explains the basis for missin…	VL	2025-07-18 11:25:45		COVID-19 RESEARCH GUIDELINES	1050	0.888062	15	15
●	28_US_Conduct-of-Clincial-Trial-During-COVID 19	4. BALANCING RISKS AND BENEFITS > FOLLOW UP STUDIES RIGOROUSLY > Continuous risk-benefit assessments > modify delivery of IMPs to the patient	0	Q8. How can the sponsor ensure proper disposal of unused investigational drug product ​​if the participant cannot return to the study site? ​ FDA regulations outline sponsor and investigator responsibilities for storage conditions and ​​accountability of investigational drug products, including disposition of unused investigational ​​products (IPs). 15 Under 21 CFR 312.59, the sponsor shall assur…	VL	2025-07-18 11:27:08		COVID-19 RESEARCH GUIDELINES	3485	2.94752	16	17
●	28_US_Conduct-of-Clincial-Trial-During-COVID 19	4. BALANCING RISKS AND BENEFITS > FOLLOW UP STUDIES RIGOROUSLY > Continuous risk-benefit assessments > modify delivery of IMPs to the patient	0	If patients are currently receiving an investigational product infusion at the clinical ​​trial site, can a sponsor switch to home infusion? Sponsors should consider the safety risk to trial participants who would miss an investigational ​​product infusion because of the inability to come to the clinical trial site. If a sponsor is ​considering providing alternative arrangements for administratio…	VL	2025-07-19 14:48:06		COVID-19 RESEARCH GUIDELINES	2075	1.75498	17	17
●	28_US_Conduct-of-Clincial-Trial-During-COVID 19	4. BALANCING RISKS AND BENEFITS > FOLLOW UP STUDIES RIGOROUSLY > Continuous risk-benefit assessments > more frequent central monitoring	0	Considering that there likely will be delays to on-site monitoring of clinical trials ​ during the COVID-19 public health emergency, what are FDA’s expectations in ​​such circumstances? FDA recognizes that monitors may not be able to access the trial sites for on-site visits in a ​​timely manner during the COVID-19 public health emergency. Sponsors should work to find ​​alternative approaches to …	VL	2025-07-19 14:48:53		COVID-19 RESEARCH GUIDELINES	1600	1.35324	17	18
●	28_US_Conduct-of-Clincial-Trial-During-COVID 19	5. MODIFICATIONS TO INFORMED CONSENT PROCESSES > INFORMED CONSENT MODIFICATIONS > e-consent	0	How do I obtain signed informed consent from a hospitalized patient who is in ​ isolation when a COVID-19 infection control policy prevents us from entering the ​​patient’s room to collect a signed informed consent form? FDA regulations generally require that the informed consent of a trial participant (in this case, a ​​hospitalized patient) be documented by the use of a written consent document…	VL	2025-07-19 14:54:08		COVID-19 RESEARCH GUIDELINES	1108	0.937117	18	18
●	28_US_Conduct-of-Clincial-Trial-During-COVID 19	5. MODIFICATIONS TO INFORMED CONSENT PROCESSES > INFORMED CONSENT MODIFICATIONS > modification of IC processes	0	How do I obtain signed informed consent from a hospitalized patient who is in ​ isolation when a COVID-19 infection control policy prevents us from entering the ​​patient’s room to collect a signed informed consent form? FDA regulations generally require that the informed consent of a trial participant (in this case, a ​​hospitalized patient) be documented by the use of a written consent document…	VL	2025-07-19 14:56:36		COVID-19 RESEARCH GUIDELINES	14974	12.6646	18	23
●	28_US_Conduct-of-Clincial-Trial-During-COVID 19	4. BALANCING RISKS AND BENEFITS > FOLLOW UP STUDIES RIGOROUSLY > Continuous risk-benefit assessments > modify collection of efficacy endpoints	0	What factors should sponsors consider when deciding whether to change their ​ clinical trial protocol during the COVID-19 public health emergency to include ​​remote clinical outcome assessments? Some clinical outcome assessments (COAs)36 can be conducted remotely in clinical trials during ​​the COVID-19 public health emergency, including COAs for performance outcome (PerfO), ​interview-based cli…	VL	2025-07-19 14:59:04		COVID-19 RESEARCH GUIDELINES	8962	7.57982	23	25
●	28_US_Conduct-of-Clincial-Trial-During-COVID 19	4. BALANCING RISKS AND BENEFITS > FOLLOW UP STUDIES RIGOROUSLY > Continuous risk-benefit assessments > more frequent central monitoring	0	I am a study monitor and am unable to conduct on-site monitoring visits due to the ​​COVID-19 public health emergency. May I remotely perform the site monitoring ​​visit? What recommendations does FDA have for how I can remotely perform ​​source document review? FDA regulations require sponsors to monitor the conduct and progress of their clinical ​​investigations.39 The regulations are not speci…	VL	2025-07-19 14:59:53		COVID-19 RESEARCH GUIDELINES	5905	4.99429	25	27
●	28_US_Conduct-of-Clincial-Trial-During-COVID 19	4. BALANCING RISKS AND BENEFITS > Sensitive approaches to requirements (not too rigid)	0	I am a sponsor of commercial INDs and electronic common technical document ​ (eCTD) requirements cannot be met due to the COVID-19 public health emergency. ​​Who do I contact for assistance? Commercial sponsors may qualify for a short-term waiver from the eCTD requirements under ​​section 745A of the FD&C Act in unique and rare circumstances and for a limited duration. ​​During the COVID-19 publi…	VL	2025-07-19 15:04:02		COVID-19 RESEARCH GUIDELINES	3248	2.74707	27	28
[truncated: 691 more rows]

## Sheet: Memos
Document group	Document name	Code	Document set	Title	Created by	Created	Memo text	Origin	Beginning	End

## Sheet: Summaries
Document name	Code	Summary	Locations

## Sheet: Links
Document 1	Memo 1	Beginning 1	LinkID2	Document 2	Memo 2	Beginning 2	Preview 2	Document group 1	Document group 2

[truncated: 4 more sheets: List of Document Variables, Data editor (document variables, List of Code Variables, Data editor (code variables)]
